# Supplementary material for: Parallel Exploitation of Diverse Host Nutrients Enhances Salmonella Virulence
Source: PLoS Pathog. 2013 Apr 25;9(4):e1003301. doi: 10.1371/journal.ppat.1003301 (PMC3636032; doi:10.1371/journal.ppat.1003301)
Supplement: Table S1 — Enzyme abundance in Salmonella sorted from infected mouse spleen as determined by quantitative proteomics. (XLS) [file ppat.1003301.s007.xls]

## Sheet: Sheet1
Locus	Name	Copies per Salmonella cell ± SD
PSLT046	mig-5	3941.14	±	510.529
STM0004	thrC	7254.97	±	714.592
STM0007	talB	9078.08	±	572.517
STM0046	ileS	1716.29	±	797.595
STM0051	rihC	530.759	±	192.694
STM0064	dapB	681.316	±	379.893
STM0066	carA	317.248	±	151.37
STM0067	carB	103.597	±	91.3147
STM0111	leuC	115.033	±	69.6824
STM0112	leuB	166.63	±	67.147
STM0123	murE	429.214	±	166.003
STM0124	murF	151.7	±	133.983
STM0126	murD	352.348	±	188.169
STM0128	murG	253.751	±	126.286
STM0129	murC	263.303	±	90.2058
STM0130	ddlB	413.654	±	130.332
STM0141	guaC	818.517	±	228.958
STM0152	aceE	7917.73	±	896.45
STM0153	aceF	7597.66	±	367.652
STM0154	lpdA	10336.1	±	482.934
STM0158	acnB	1829.73	±	563.912
STM0166	speE	631.615	±	144.179
STM0169	gcd	302.312	±	123.291
STM0170	hpt	229.313	±	119.412
STM0171	yadF	1574.72	±	662.471
STM0181	panC	654.818	±	1059.86
STM0190	mrcB	102.637	±	24.1113
STM0202	hemL	1241.69	±	317.3
STM0207	pfs	2573.31	±	2617.61
STM0213	dapD	6065.58	±	1242.66
STM0218	pyrH	1989.64	±	543.533
STM0226	lpxD	761.867	±	248.784
STM0227	fabZ	4277.36	±	567.676
STM0228	lpxA	681.42	±	149.64
STM0232	accA	1981.96	±	525.449
STM0234	ldcC	185.913	±	267.815
STM0235	yaeR	223.186	±	134.338
STM0242	proS	2245.94	±	370.634
STM0245	yaeC	6542.95	±	924.966
STM0247	abc	256.405	±	7.97125
STM0248	yaeD	466.732	±	68.8974
STM0309	yafH	48.5294	±	11.1054
STM0310	ghmA	1484.88	±	266.632
STM0316	pepD	4092.43	±	584.625
STM0317	gpt	2809.25	±	877.758
STM0321	proB	175.924	±	95.4967
STM0322	proA	497.313	±	181.945
STM0372	hemB	727.788	±	255.678
STM0380	ddlA	564.724	±	215.342
STM0386	proC	2334.17	±	628.218
STM0402		21725.2	±	3625.24
STM0413	tsx	6834.53	±	604.232
STM0416	ribD	891.064	±	298.217
STM0417	ribH	31351.3	±	4961.47
STM0419	thiL	329.2	±	194.693
STM0422	dxs	149.504	±	81.0799
STM0440	cyoD	1257.73	±	851.227
STM0442	cyoB	1475.82	±	330.028
STM0443	cyoA	2333.21	±	853.837
STM0464	tesB	532.288	±	191.531
STM0483	apt	1739.59	±	730.736
STM0488	adk	2171.97	±	392.541
STM0533	purK	336.751	±	73.6737
STM0534	purE	2025.18	±	590.282
STM0537	cysS	233.094	±	67.8078
STM0542	folD	810.918	±	243.167
STM0608	ahpC	15231.2	±	3519.92
STM0609	ahpF	1007.95	±	397.84
STM0628	pagP	1030.69	±	301.036
STM0637	dacA	898.388	±	392.612
STM0648	leuS	1067.62	±	168.215
STM0661	ybeK	232.695	±	111.083
STM0665	gltI	425.818	±	264.838
STM0680	asnB	1062.43	±	389.396
STM0683	nagA	2538.39	±	601.764
STM0684	nagB	4411.35	±	789.841
STM0685	nagE	1906.28	±	311.598
STM0686	glnS	996.498	±	198.856
STM0694	fldA	2419.14	±	829.866
STM0698	pgm	2695.12	±	331.748
STM0730	gltA	7517.36	±	1096.06
STM0733	sdhD	2340.56	±	679.261
STM0734	sdhA	4637.55	±	528.407
STM0735	sdhB	2503.69	±	291.598
STM0736	sucA	2203.95	±	222.409
STM0737	sucB	6055.23	±	1033.73
STM0738	sucC	7068.38	±	1240.65
STM0739	sucD	8549.83	±	675.857
STM0740	cydA	12102.3	±	10614.6
STM0741	cydB	2839.7	±	1424.39
STM0760	aroG	924.036	±	468.325
STM0772	gpmA	7388.07	±	851.955
STM0773	galM	436.073	±	302.02
STM0774	galK	1083.68	±	384.469
STM0775	galT	88.5732	±	6.31981
STM0776	galE	1353.55	±	533.831
STM0785	ybhE	5007.44	±	938.991
STM0793	bioA	585.512	±	114.078
STM0794	bioB	178.898	±	17.8343
STM0797	bioD	2870.74	±	691.803
STM0830	glnH	1186.12	±	250.386
STM0837	ybiS	936.231	±	357.911
STM0849	yliB	212.813	±	64.4963
STM0863	dacC	3272.4	±	391.317
STM0872	grxA	190.389	±	194.977
STM0877	potF	430.32	±	135.142
STM0887	artJ	808.981	±	174.301
STM0935	poxB	313.56	±	117.826
STM0957	cydD	119.289	±	39.4331
STM0958	trxB	10537.3	±	1218.66
STM0963	serS	2768.95	±	301.169
STM0973	pflB	3967.45	±	460.882
STM0977	serC	3857.27	±	375.303
STM0978	aroA	198.672	±	31.7161
STM0998	aspC	2513.24	±	312.963
STM1000	asnS	3040.15	±	281.552
STM1044	sodCI	39776	±	8341.18
STM1057	pepN	1503.99	±	128.307
STM1067	fabA	1515.42	±	572.834
STM1076	mgsA	409.265	±	218.978
STM1117	agp	4307.98	±	769.864
STM1124	putA	664.996	±	178.312
STM1160	solA	49.1848	±	29.1961
STM1163	pyrC	958.26	±	434.499
STM1165	grxB	3075.33	±	634.958
STM1193	fabH	1525.33	±	332.736
STM1194	fabD	3204.84	±	307.805
STM1195	fabG	6550.1	±	1258.26
STM1196	acpP	25762.6	±	8899.53
STM1197	fabF	3228.16	±	400.183
STM1203	ptsG	1926.88	±	479.425
STM1211	ndh	106.993	±	27.8039
STM1221	cobB	1576.89	±	540.737
STM1222	potD	8135.52	±	910.278
STM1232	purB	1735.55	±	329.317
STM1238	icdA	12669.8	±	942.059
STM1269	aroQ	4095.57	±	408.858
STM1290	gapA	30296.8	±	2640.5
STM1291	yeaA	736.779	±	506.979
STM1299	gdhA	87.6828	±	70.1874
STM1310	nadE	1326.74	±	362.59
STM1312	celA	1142.97	±	136.212
STM1326	pfkB	1813.91	±	712.047
STM1333	thrS	2301.78	±	917.069
STM1337	pheS	2212.26	±	430.194
STM1338	pheT	2966.84	±	657.8
STM1341	btuE	3232.14	±	3535.38
STM1349	pps	2263.53	±	256.313
STM1358	aroD	70.5089	±	42.775
STM1375	ynhG	221.154	±	132.979
STM1377	lpp	57079.1	±	8981.74
STM1378	pykF	8464.69	±	1219.83
STM1426	ribE	5481.92	±	833.961
STM1427	cfa	136.023	±	70.9495
STM1431	sodB	10207.2	±	2137.92
STM1433	ydhD	7478.97	±	1272.74
STM1435	gloA	359.228	±	139.116
STM1440	sodCII	362.036	±	198.346
STM1448	pdxH	165.355	±	116.728
STM1449	tyrS	2040.06	±	339.34
STM1450	pdxY	726.544	±	393.893
STM1463	add	1530.23	±	320.974
STM1467	manA	1880.87	±	208.306
STM1468	fumA	928.201	±	239.699
STM1469	fumC	1580.55	±	166.669
STM1479	pntA	1337.14	±	603.452
STM1480	pntB	2788.19	±	581.639
STM1511	ydfG	3142.54	±	702.668
STM1566	sfcA	1327.92	±	198.698
STM1567	adhP	2775.43	±	587.487
STM1597	ydcW	2327.85	±	563.393
STM1599	pcgl	14604.9	±	2587.51
STM1627		985.689	±	215.488
STM1647	ldhA	875.241	±	138.434
STM1651	nifJ	182.079	±	70.3489
STM1679	mppA	92.1767	±	23.9294
STM1700	fabI	17173.3	±	2844
STM1711	ribA	189.346	±	200.881
STM1712	acnA	906.578	±	236.738
STM1718	btuR	276.821	±	160.825
STM1726	trpB	399.795	±	47.4758
STM1727	trpA	219.215	±	121.775
STM1743	oppD	178.993	±	127.414
STM1746	oppA	2724.78	±	600.303
STM1749	adhE	5226.37	±	524.509
STM1752	galU	3363.61	±	550.945
STM1756	purU	711.72	±	378.412
STM1763	narH	1334.25	±	407.267
STM1764	narG	972.362	±	469.228
STM1772	kdsA	6573.3	±	675.794
STM1780	prsA	6828.96	±	516.423
STM1796	treA	3485.53	±	563.833
STM1800	ycgQ	213.298	±	48.3342
STM1807	dsbB	418.425	±	167.963
STM1824	pabB	508.126	±	174.504
STM1830	manX	3640.98	±	502.101
STM1831	manY	3360.21	±	1869.69
STM1832	manZ	3179.63	±	678.997
STM1883	purT	994.461	±	451.892
STM1884	eda	5995.39	±	690.937
STM1886	zwf	1132.68	±	239.256
STM1888	pykA	1706.51	±	442.094
STM1891	znuA	5504.09	±	845.886
STM1901	aspS	2476.78	±	297.927
STM1909	argS	760.5	±	214.356
STM1928	otsA	1045.89	±	870.515
STM1954	fliY	637.834	±	417.446
STM2009	amn	175.657	±	11.6034
STM2072	hisD	1141.14	±	446.554
STM2073	hisC	763.597	±	316.645
STM2074	hisB	812.008	±	398.817
STM2075	hisH	961.011	±	728.831
STM2076	hisA	580.492	±	309.788
STM2077	hisF	1302.51	±	270.256
STM2078	hisI	844.502	±	69.0807
STM2079	wzzB	625.947	±	268.341
STM2080	ugd	1706.56	±	271.009
STM2081	gnd	4171.04	±	431.912
STM2090	rfbH	4260.09	±	582.344
STM2091	rfbG	733.662	±	117.94
STM2093	rfbI	125.654	±	57.5514
STM2095	rfbA	351.941	±	114.223
STM2097	rfbB	150.557	±	54.5555
STM2121	dcd	56.1304	±	0
STM2141	fbaB	8118.93	±	1233.38
STM2155	metG	655.313	±	117.75
STM2165	yehZ	755.385	±	348.417
STM2167	dld	188.187	±	150.668
STM2183	cdd	1511.34	±	174.858
STM2190	mglB	484.19	±	194.159
STM2194	yeiG	4770.6	±	238.588
STM2206	fruF	361.417	±	51.1617
STM2267	ompC	145.907	±	106.308
STM2276	ubiG	271.421	±	114.504
STM2277	nrdA	1228.72	±	276.003
STM2278	nrdB	1056.69	±	433.395
STM2282	glpQ	124.776	±	64.547
STM2284	glpA	639.553	±	193.295
STM2285	glpB	1269.02	±	228.362
STM2297	yfbE	972.697	±	202.107
STM2298	pmrF	1503.51	±	328.44
STM2299	yfbG	1554.24	±	502.176
STM2307	menB	737.596	±	120.277
STM2318	nuoL	247.772	±	59.1046
STM2321	nuoI	1536.75	±	642.382
STM2322	nuoH	133.857	±	73.5
STM2323	nuoG	1810.49	±	177.908
STM2324	nuoF	2376.97	±	454.495
STM2325	nuoE	3626.91	±	803.719
STM2326	nuoC	1466.02	±	339.561
STM2327	nuoB	1094.74	±	308.152
STM2328	nuoA	2055.94	±	1147.66
STM2337	ackA	4106.92	±	296.979
STM2338	pta	1897.28	±	243.062
STM2340		922.28	±	582.33
STM2341		473.715	±	295.078
STM2354	hisJ	822.058	±	223.637
STM2362	purF	333.514	±	476.474
STM2365	folC	802.428	±	229.478
STM2366	accD	828.147	±	357.062
STM2370	pdxB	812.429	±	256.19
STM2378	fabB	7841.26	±	818.723
STM2384	aroC	115.989	±	25.9756
STM2391	fadL	526.253	±	259.133
STM2403	glk	1097.51	±	193.88
STM2409	nupC	345.205	±	131.543
STM2415	gltX	1297.07	±	372.918
STM2427	lig	181.434	±	58.3053
STM2430	cysK	3587.09	±	798.228
STM2431	ptsH	14106.7	±	3267.33
STM2432	ptsI	4332.66	±	609.784
STM2433	crr	17455.6	±	1113
STM2435	pdxK	199.472	±	85.4013
STM2458	eutB	631.74	±	448.597
STM2463	eutE	35.3189	±	2.91016
STM2472	maeB	5055.59	±	742.616
STM2473	talA	4661.43	±	1038.87
STM2474	tktB	1037.96	±	263.804
STM2483	dapE	468.969	±	85.7022
STM2487	purC	4969.9	±	1251.45
STM2489	dapA	2868.52	±	433.702
STM2498	upp	3086.81	±	285.68
STM2499	purM	1747.24	±	413.75
STM2501	ppk	27.611	±	11.2831
STM2510	guaA	1903.6	±	362.1
STM2511	guaB	2006.55	±	657.724
STM2522	hisS	1695.75	±	255.846
STM2523	gcpE	875.094	±	116.075
STM2526	ndk	8404.22	±	1376.61
STM2533	sseA	692.432	±	193.954
STM2536	pepB	2841.36	±	2909.31
STM2543	nifS	1032.5	±	248.159
STM2546	suhB	1019.08	±	590.759
STM2555	glyA	5644.36	±	767.696
STM2556	hmpA	7658.06	±	1425.16
STM2559	cadA	434.485	±	262.172
STM2565	purG	948.497	±	362.244
STM2578	pdxJ	325.635	±	84.8919
STM2646	yfiD	1048.51	±	640.88
STM2652	pssA	86.8331	±	48.0607
STM2662	rluD	213.24	±	50.6103
STM2667	pheA	389.291	±	136.018
STM2670	aroF	474.578	±	192.101
STM2791	gabD	623.877	±	165.37
STM2792	gabT	2149.28	±	229.901
STM2817	luxS	2232.49	±	443.92
STM2818	gshA	230.597	±	109.102
STM2820	yqaB	391.575	±	41.9893
STM2827	alaS	1368.82	±	263.343
STM2840		1670.69	±	385.157
STM2841	ygbD	272.455	±	21.2771
STM2861	sitA	643.761	±	181.655
STM2929	ispF	513.898	±	140.044
STM2952	eno	14939.4	±	865.449
STM2953	pyrG	1118.46	±	371.465
STM2956	relA	429.004	±	140.3
STM2960	gudD	117.015	±	116.024
STM2970	sdaC	37.4413	±	22.1019
STM2976	fucI	308.579	±	148.285
STM2992	argA	167.404	±	47.7281
STM3001	thyA	692.876	±	283.144
STM3040	lysS	5590.4	±	486.119
STM3043	dsbC	1253.23	±	736.151
STM3051	bglA	446.416	±	113.429
STM3053	gcvP	3434.71	±	497.542
STM3054	gcvH	8749.85	±	1443.45
STM3055	gcvT	2973.77	±	769.987
STM3062	serA	2694.21	±	1009.81
STM3063	rpiA	4896.12	±	794.53
STM3068	fba	17428.2	±	1733.2
STM3069	pgk	14499.2	±	1618.05
STM3076	tktA	4642.03	±	681.682
STM3086	speA	665.379	±	170.686
STM3090	metK	4186.96	±	791.271
STM3095	gshB	1065.07	±	200.975
STM3103	yggV	187.121	±	168.037
STM3136	uxuB	607.807	±	466.967
STM3137	uxaC	121.797	±	112.541
STM3161	metC	39.6303	±	13.8886
STM3165	dkgA	1974.26	±	401.337
STM3180	ygiN	1552.01	±	21.6062
STM3195	ribB	893.4	±	393.342
STM3200	rfaE	1085.96	±	179.317
STM3218	oat	249.996	±	158.429
STM3248	garR	840.104	±	319.265
STM3294	mrsA	211.264	±	117.252
STM3305	ispB	225.421	±	137.249
STM3307	murA	833.433	±	277.025
STM3315	yrbH	371.926	±	178.956
STM3331	gltD	153.816	±	37.4627
STM3336	nanK	2895.29	±	804.494
STM3337	nanE	5862.09	±	785.011
STM3338	nanT	1020.07	±	481.539
STM3339	nanA	16792.7	±	1518.09
STM3359	mdh	25935.8	±	4478.74
STM3379	accB	3809.04	±	419.367
STM3380	accC	2501.64	±	447.803
STM3401	aroE	316.097	±	244.545
STM3407	fmt	158.327	±	48.084
STM3468	argD	3800.59	±	1052.1
STM3474	nirB	18.0671	±	0
STM3481	trpS	1108.08	±	260.145
STM3483	rpe	612.727	±	246.692
STM3486	aroB	693.732	±	191.354
STM3487	aroK	602.989	±	600.106
STM3500	pckA	2047.71	±	296.592
STM3526	glpD	10584.4	±	568.225
STM3529		5373.05	±	1263.4
STM3534	glgP	631.931	±	129.715
STM3535	glgA	771.093	±	162.565
STM3538	glgB	107.498	±	17.8298
STM3539	asd	1984.64	±	454.271
STM3553	ugpQ	317.796	±	28.2433
STM3557	ugpB	2463.99	±	316.327
STM3567	livJ	243.14	±	5.35937
STM3597	gor	1765.11	±	701.931
STM3655	glyS	3000.35	±	531.257
STM3656	glyQ	2436.69	±	445.222
STM3665	avtA	251.91	±	141.82
STM3680	aldB	6768.11	±	1352.66
STM3685	mtlA	3335.5	±	312.932
STM3686	mtlD	2310.74	±	391.877
STM3694	lldD	1177.97	±	292.049
STM3699	cysE	1494.74	±	569.464
STM3700	gpsA	931.813	±	138.195
STM3702	grxC	3707.8	±	1691.78
STM3708	tdh	1980.76	±	388.635
STM3709	kbl	3259.43	±	2142.67
STM3710	rfaD	1984.21	±	328.159
STM3725	kdtB	432.721	±	185.05
STM3730	dfp	320.177	±	110.668
STM3731	dut	1557.96	±	829.626
STM3733	pyrE	458.18	±	195.012
STM3740	gmk	57.5956	±	52.6397
STM3763	mgtB	203.282	±	35.6385
STM3854	pstB	947.644	±	257.931
STM3857	pstS	4718.12	±	520.925
STM3862	glmU	107.455	±	90.1009
STM3864	atpC	6174.11	±	1541.05
STM3865	atpD	16505.3	±	812.098
STM3866	atpG	3347.38	±	390.313
STM3867	atpA	14960.3	±	1455.07
STM3868	atpH	4694.86	±	1090.26
STM3869	atpF	7112.88	±	1322.07
STM3871	atpB	1440.39	±	467.893
STM3877	asnA	40.2471	±	13.5392
STM3884	rbsB	5399.55	±	607.65
STM3885	rbsK	713.859	±	569.248
STM3903	ilvE	1948.09	±	324.535
STM3904	ilvD	183.486	±	119.373
STM3909	ilvC	2237.96	±	525.394
STM3915	trxA	13255.6	±	1096.69
STM3919	wzzE	464.937	±	143.93
STM3921	wecC	4971.36	±	5803.44
STM3922	rffG	240.102	±	125.349
STM3925	wecE	877.39	±	811.698
STM3936	hemX	679.372	±	237.517
STM3938	hemC	125.046	±	95.3593
STM3952	corA	185.318	±	6.93779
STM3968	udp	411.193	±	240.791
STM3970	ubiE	300.008	±	92.6661
STM3978	yigC	104.556	±	16.3871
STM3979	ubiB	2336.47	±	408.117
STM3982	fadA	243.09	±	163.299
STM3983	fadB	162.631	±	100.801
STM3997	dsbA	4040.68	±	927.747
STM4004	hemN	124.793	±	55.3558
STM4007	glnA	1196.07	±	371.552
STM4036	fdoH	1126.87	±	361.115
STM4037	fdoG	1210.18	±	235.834
STM4055	sodA	3982.79	±	1120.5
STM4062	pfkA	5099.83	±	466.56
STM4064	ushB	12092.5	±	1555.15
STM4081	tpiA	8877.36	±	441.804
STM4084	fpr	123.041	±	0.278766
STM4085	glpX	355.024	±	170.228
STM4086	glpK	19823.6	±	1084.5
STM4087	glpF	6056.66	±	1373.35
STM4100	metB	200.668	±	66.4159
STM4106	katG	2600.12	±	486.1
STM4108	gldA	317.288	±	190.326
STM4119	ppc	695.479	±	86.1096
STM4120	argE	1371.78	±	225.425
STM4122	argB	389.608	±	267.378
STM4123	argH	123.604	±	48.7729
STM4126	udhA	911.535	±	346.273
STM4167	hemE	265.811	±	146.478
STM4175	purD	416.654	±	232.692
STM4176	purH	1042.77	±	289.65
STM4183	aceB	153.092	±	79.0015
STM4184	aceA	768.926	±	176.477
STM4188	metH	38.546	±	9.38025
STM4221	pgi	3219.25	±	277.693
STM4229	malE	22.4722	±	10.8246
STM4235	plsB	129.59	±	115.634
STM4248	tyrB	282.316	±	87.8574
STM4275	acs	2849.47	±	414.908
STM4326	aspA	3135.76	±	490.145
STM4341	frdC	408.69	±	145.005
STM4342	frdB	970.879	±	170.394
STM4343	frdA	602.934	±	109.94
STM4348	psd	1062.53	±	330.605
STM4366	purA	4015.71	±	244.779
STM4398	cycA	149.224	±	95.0321
STM4403	cpdB	58.0323	±	27.4655
STM4408	msrA	18298.3	±	2035.73
STM4414	ppa	4629.83	±	158.83
STM4415	fbp	1518.5	±	506.434
STM4416	mpl	55.9048	±	30.8277
STM4453	treC	34.1861	±	2.08158
STM4469	argI	1026.28	±	543.444
STM4475	valS	1117.1	±	240.849
STM4477	pepA	1764.71	±	438.06
STM4567	deoC	7790.1	±	638.854
STM4568	deoA	2574.82	±	424.279
STM4569	deoB	8622.62	±	1293.46
STM4570	deoD	4090.97	±	1551.75
