# Supplementary material for: Parallel Exploitation of Diverse Host Nutrients Enhances Salmonella Virulence
Source: PLoS Pathog. 2013 Apr 25;9(4):e1003301. doi: 10.1371/journal.ppat.1003301 (PMC3636032; doi:10.1371/journal.ppat.1003301)
Supplement: Table S2 — Feasible metabolic reaction rates in Salmonella during infection based on enzyme quantities and previously reported turnover numbers. (XLS) [file ppat.1003301.s008.xls]

## Sheet: Sheet1
Reaction name	BioCyc ID	Enzyme gene	Name	Copies per Salmonella cell			turnover number s-1	PubMed ID	maximal rate s-1 cell-1
HCO3 equilibration reaction	CARBODEHYDRAT-ENZRXN								4.68822e+09	±	1.06579e+09
		PSLT047	mig-5	3941.14	±	510.529	790000	21570835	3.1135e+09	±	4.03318e+08
		STM0171	yadF	1574.72	±	662.471	1000000	21570835	1.57472e+09	±	6.62471e+08
adenylate kinase GTP	ADENYL-KIN-ENZRXN	STM0488	adk	2171.97	±	392.541	319	19029291	692858	±	125221
adenylate kinase ITP	ADENYL-KIN-ENZRXN	STM0488	adk	2171.97	±	392.541	319	19029291	692858	±	125221
adenosine kinase	ADENYL-KIN-ENZRXN	STM0488	adk	2171.97	±	392.541	319	19029291	692858	±	125221
deoxyadenylate kinase	(DEOXY)ADENYLATE-KINASE-ENZRXN	STM0488	adk	2171.97	±	392.541	319	19029291	692858	±	125221
adenylosuccinate lyase	AICARSYN-RXN	STM1232	purB	1735.55	±	329.317	4	17531264	6942.18	±	1317.27
D glycero D manno heptose 7 phosphate kinase	RXN0-4341	STM3200	rfaE	1085.96	±	179.317	35.7	20050615	38768.9	±	6401.62
glutamine synthetase	GLUTAMINESYN-RXN	STM4007	glnA	1196.07	±	371.552	36	5797252	43058.6	±	13375.9
triose phosphate isomerase	TRIOSEPISOMERIZATION-RXN	STM4081	tpiA	8877.36	±	441.804	88000	9442062	7.81208e+08	±	3.88788e+07
phosphoenolpyruvate carboxylase	PEPCARBOX-RXN	STM4119	ppc	695.479	±	86.1096	150	9927652	104322	±	12916.4
phosphoribosylglycinamide synthase	GLYRIBONUCSYN-RXN	STM4175	purD	416.654	±	232.692	32.5	7532005	13541.3	±	7562.5
glucose 6 phosphate isomerase	PGLUCISOM-RXN	STM4221	pgi	3219.25	±	277.693	218	BRENDA	701797	±	60537.1
L aspartase	ASPARTASE-RXN	STM4326	aspA	3135.76	±	490.145	0.68	9230046	2132.31	±	333.298
Phosphatidylserine decarboxylase n C120	PHOSPHASERDECARB-RXN	STM4348	psd	1062.53	±	330.605	33	BRENDA	35063.6	±	10910
Phosphatidylserine decarboxylase n C140	PHOSPHASERDECARB-RXN	STM4348	psd	1062.53	±	330.605	33	BRENDA	35063.6	±	10910
Phosphatidylserine decarboxylase n C141	PHOSPHASERDECARB-RXN	STM4348	psd	1062.53	±	330.605	33	BRENDA	35063.6	±	10910
Phosphatidylserine decarboxylase n C160	PHOSPHASERDECARB-RXN	STM4348	psd	1062.53	±	330.605	33	BRENDA	35063.6	±	10910
Phosphatidylserine decarboxylase n C161	PHOSPHASERDECARB-RXN	STM4348	psd	1062.53	±	330.605	33	BRENDA	35063.6	±	10910
Phosphatidylserine decarboxylase n C180	PHOSPHASERDECARB-RXN	STM4348	psd	1062.53	±	330.605	33	BRENDA	35063.6	±	10910
Phosphatidylserine decarboxylase n C181	PHOSPHASERDECARB-RXN	STM4348	psd	1062.53	±	330.605	33	BRENDA	35063.6	±	10910
adenylosuccinate synthase	ADENYLOSUCCINATE-SYNTHASE-RXN	STM4366	purA	4015.71	±	244.779	1	16981730	4015.71	±	244.779
Valyl tRNA synthetase	VALINE--TRNA-LIGASE-RXN	STM4475	valS	1117.1	±	240.849	13.9	14970394	15527.6	±	3347.8
naphthoate synthase	NAPHTHOATE-SYN-RXN	STM2307	menB	737.596	±	120.277	0.02	20643650	14.7519	±	2.40554
riboflavin synthase	LUMAZINESYN-RXN	STM1426	ribE	5481.92	±	833.961	0.0083	11278450	45.5	±	6.92187
adenosylmethionine 8 amino 7 oxononanoate transaminase	DAPASYN-RXN	STM0793	bioA	585.512	±	114.078	0.13	16042602	76.1165	±	14.8302
2C methyl D erythritol 2 4 cyclodiphosphate dehydratase	RXN0-882	STM2523	gcpE	875.094	±	116.075	0.07	16268586	61.2566	±	8.12528
UDP 4 ketopentoseUDP 4 amino 4 deoxy L arabinose aminotransferase	RXN0-1863	STM2297	yfbE	972.697	±	202.107	0.13	12429098	126.451	±	26.2739
formyltetrahydrofolate deformylase	FORMYLTHFDEFORMYL-RXN	STM1756	purU	711.72	±	378.412	0.1	7868604	71.172	±	37.8412
3 4 Dihydroxy 2 butanone 4 phosphate synthase	DIOHBUTANONEPSYN-RXN	STM3195	ribB	893.4	±	393.342	0.11	9211332	98.274	±	43.2677
UDP L Ara4N formyltransferase	RXN0-1862	STM2299	yfbG	1554.24	±	502.176	0.1	15807526	155.424	±	50.2176
dihydrofolate synthase	DIHYDROFOLATESYNTH-RXN	STM2365	folC	802.428	±	229.478	0.42	2985605	337.02	±	96.3809
porphobilinogen synthase	PORPHOBILSYNTH-RXN	STM0372	hemB	727.788	±	255.678	0.48	8973546	349.338	±	122.725
GMP reductase	GMP-REDUCT-RXN	STM0141	guaC	818.517	±	228.958	0.28	21298178	229.185	±	64.1083
O Phospho 4 hydroxy L threonine2 oxoglutarate aminotransferase	PSERTRANSAMPYR-RXN	STM0977	serC	3857.27	±	375.303	0.15	8706854	578.59	±	56.2955
UDPglucose 6 dehydrogenase	UGD-RXN	STM2080	ugd	1706.56	±	271.009	0.28	12851388	477.837	±	75.8825
myo inositol 1 phosphatase	ENZRXN0-247	STM2546	suhB	1019.08	±	590.759	0.49	17652087	499.348	±	289.472
5 amino 6 5 phosphoribosylamino uracil reductase	RIBOFLAVINSYNREDUC-RXN	STM0416	ribD	891.064	±	298.217	0.32	18500821	285.14	±	95.4295
succinyldiaminopimelate transaminase	SUCCINYLDIAMINOPIMTRANS-RXN	STM3468	argD	3800.59	±	1052.1	0.29	10074354	1102.17	±	305.109
S ribosylhomocysteine cleavage enzyme	RIBOSYLHOMOCYSTEINASE-RXN	STM2817	luxS	2232.49	±	443.92	0.4	17014073	892.996	±	177.568
deoxycytidine deaminase	CYTIDEAM-RXN	STM2183	cdd	1511.34	±	174.858	299	7703234	451889	±	52282.4
sedoheptulose 7 phosphate isomerase	RXN0-4301	STM0310	ghmA	1484.88	±	266.632	0.44	18056714	653.348	±	117.318
Erythronate 4 phosphate 4per dehydrogenase	ERYTHRON4PDEHYDROG-RXN	STM2370	pdxB	812.429	±	256.19	1.4	20831184	1137.4	±	358.666
arginine decarboxylase	ARGDECARBOXBIO-ENZRXN	STM3086	speA	665.379	±	170.686	3.2	19603287	2129.21	±	546.195
succinate semialdehyde dehydrogenase NADP	SUCCSEMIALDDEHYDROG-RXN	STM2791	gabD	623.877	±	165.37	3	17873044	1871.63	±	496.11
Alanyl tRNA synthetase	ALANINE--TRNA-LIGASE-RXN	STM2827	alaS	1368.82	±	263.343	2	16843487	2737.65	±	526.685
oxaloacetate decarboxylase	OXALODECARB-RXN	STM1884	eda	5995.39	±	690.937	0.8	1339418	4796.31	±	552.749
CDP glucose 4 6 dehydratase		STM2091	rfbG	733.662	±	117.94	3.7	8664262	2714.55	±	436.378
3 dehydroquinate synthase	3-DEHYDROQUINATE-SYNTHASE-RXN	STM3486	aroB	693.732	±	191.354	9.2	353051	6382.34	±	1760.46
NAD synthase nh3	NAD-SYNTH-NH3-RXN	STM1310	nadE	1326.74	±	362.59	3.5	4290215	4643.58	±	1269.07
acetyl CoA synthetase	ACETATE--COA-LIGASE-RXN	STM4275	acs	2849.47	±	414.908	1.1	12493915	3134.41	±	456.399
phosphoribosylformylglycinamidine synthase	FGAMSYN-RXN	STM2565	purG	948.497	±	362.244	2.5	2659070	2371.24	±	905.61
asparagine synthase glutamine hydrolysing	ASNSYNB-RXN	STM0680	asnB	1062.43	±	389.396	2.73	12706338	2900.44	±	1063.05
UDP N acetylmuramoyl L alanyl D glutamyl meso 2 6 diaminopimelate synthetase	UDP-NACMURALGLDAPLIG-RXN	STM0123	murE	429.214	±	166.003	6.7	11722566	2875.73	±	1112.22
uracil phosphoribosyltransferase	URACIL-PRIBOSYLTRANS-RXN	STM2498	upp	3086.81	±	285.68	2.7	10079076	8334.39	±	771.337
Glutaminyl tRNA synthetase	GLUTAMINE--TRNA-LIGASE-RXN	STM0686	glnS	996.498	±	198.856	4.7	9738468	4683.54	±	934.623
Tryptophanyl tRNA synthetase	TRYPTOPHAN--TRNA-LIGASE-RXN	STM3481	trpS	1108.08	±	260.145	4.8	10471730	5318.78	±	1248.69
ketol acid reductoisomerase 2 Acetolactate	ACETOOHBUTREDUCTOISOM-RXN	STM3909	ilvC	2237.96	±	525.394	2.23	15654896	4990.65	±	1171.63
riboflavin synthase	RIBOFLAVIN-SYN-RXN	STM0417	ribH	31351.3	±	4961.47	0.267	15843156	8370.78	±	1324.71
Methionyl tRNA synthetase	METHIONINE--TRNA-LIGASE-RXN	STM2155	metG	655.313	±	117.75	2.8	12390027	1834.88	±	329.701
adenine phosphoribosyltransferase	ADENPRIBOSYLTRAN-RXN	STM0483	apt	1739.59	±	730.736	9.33	357906	16230.4	±	6817.77
methionine adenosyltransferase	S-ADENMETSYN-RXN	STM3090	metK	4186.96	±	791.271	1.5	12135357	6280.43	±	1186.91
GTP diphosphokinase	GTPPYPHOSKIN-RXN	STM2956	relA	429.004	±	140.3	16	12419222	6864.07	±	2244.81
Asparaginyl tRNA synthetase	ASPARAGINE--TRNA-LIGASE-RXN	STM1000	asnS	3040.15	±	281.552	2.8	1544480	8512.42	±	788.347
ketol acid reductoisomerase 2 3 dihydroxy 3 methylbutanoate	ACETOLACTREDUCTOISOM-RXN	STM3909	ilvC	2237.96	±	525.394	3.51	15654896	7855.23	±	1844.13
ADP D glycero D manno heptose epimerase	5.1.3.20-RXN	STM3710	rfaD	1984.21	±	328.159	1.6	17316025	3174.74	±	525.054
diaminohydroxyphosphoribosylaminopryrimidine deaminase 25drapp	RIBOFLAVINSYNDEAM-RXN	STM0416	ribD	891.064	±	298.217	6.2	18500821	5524.59	±	1848.95
D serine dehydrogenase	ENZRXN0-3062	STM1511	ydfG	3142.54	±	702.668	3.5	12535615	10998.9	±	2459.34
Glutamyl tRNA synthetase	GLURS-RXN	STM2415	gltX	1297.07	±	372.918	8	19496540	10376.6	±	2983.34
Seryl tRNA synthetase	SERINE--TRNA-LIGASE-RXN	STM0963	serS	2768.95	±	301.169	5.4	8233780	14952.3	±	1626.31
Lysyl tRNA synthetase	LYSINE--TRNA-LIGASE-RXN	STM3040	lysS	5590.4	±	486.119	1.8	15362869	10062.7	±	875.014
Leucyl tRNA synthetase	LEUCINE--TRNA-LIGASE-RXN	STM0648	leuS	1067.62	±	168.215	9.6	17407263	10249.1	±	1614.87
UTP glucose 1 phosphate uridylyltransferase irreversible	GLUC1PURIDYLTRANS-RXN	STM1752	galU	3363.61	±	550.945	2.6	8169209	8745.37	±	1432.46
Histidyl tRNA synthetase	HISTIDINE--TRNA-LIGASE-RXN	STM2522	hisS	1695.75	±	255.846	7	9266856	11870.2	±	1790.92
phosphoglycerate dehydrogenase	PGLYCDEHYDROG-RXN	STM3062	serA	2694.21	±	1009.81	2.6	12199695	7004.96	±	2625.5
GAR transformylase T	GARTRANSFORMYL2-RXN	STM1883	purT	994.461	±	451.892	20.7	2185839	20585.3	±	9354.16
1 5 phosphoribosyl 5 5 phosphoribosylamino methylideneamino imidazole 4 carboxamide isomerase	PRIBFAICARPISOM-RXN	STM2076	hisA	580.492	±	309.788	14.3	12356303	8301.04	±	4429.97
IMP dehydrogenase	IMP-DEHYDROG-RXN	STM2511	guaB	2006.55	±	657.724	4	10683258	8026.21	±	2630.89
L serine dehydrogenase	RXN0-2201	STM1511	ydfG	3142.54	±	702.668	4.2	12535615	13198.7	±	2951.21
glutamate 5 semialdehyde dehydrogenase	GLUTSEMIALDEHYDROG-RXN	STM0322	proA	497.313	±	181.945	21	BRENDA	10443.6	±	3820.84
S Formylglutathione hydralase	S-FORMYLGLUTATHIONE-HYDROLASE-RXN	STM2194	yeiG	4770.6	±	238.588	6.5	16567800	31008.9	±	1550.83
1 pyrroline 5 carboxylate dehydrogenase	PYRROLINECARBDEHYDROG-RXN	STM1124	putA	664.996	±	178.312	15.8	6270101	10506.9	±	2817.33
aldehyde dehydrogenase propanal NADP	ENZRXN0-5381	STM3680	aldB	6768.11	±	1352.66	2.4	15659684	16243.5	±	3246.39
prephenate dehydratase	PREPHENATEDEHYDRAT-RXN	STM2667	pheA	389.291	±	136.018	32.2	10769128	12535.2	±	4379.79
UDP N acetylglucosamine 1 carboxyvinyltransferase	UDPNACETYLGLUCOSAMENOLPYRTRANS-RXN	STM3307	murA	833.433	±	277.025	18	12795593	15001.8	±	4986.45
malate synthase	MALSYN-RXN	STM4183	aceB	153.092	±	79.0015	41.7	18714089	6383.95	±	3294.36
L allo threonine dehydrogenase	RXN0-2201	STM1511	ydfG	3142.54	±	702.668	5.76	12535615	18101	±	4047.37
gamma glutamylcysteine synthetase	GLUTCYSLIG-RXN	STM2818	gshA	230.597	±	109.102	51.3	11675389	11829.6	±	5596.91
histidinol dehydrogenase	HISTOLDEHYD-RXN	STM2072	hisD	1141.14	±	446.554	13	10353848	14834.8	±	5805.21
2 methylisocitrate dehydratase	4.2.1.99-RXN	STM0158	acnB	1829.73	±	563.912	3	12473114	5489.2	±	1691.74
phosphoribosylaminoimidazole carboxylase mutase rxn	RXN0-743	STM0534	purE	2025.18	±	590.282	20.7	8117684	41921.1	±	12218.8
core oligosaccharide lipid Ahexadecanoate transferase n C160 extracellular membrane	ENZRXN0-2341	STM0628	pagP	1030.69	±	301.036	29.7	11013210	30611.6	±	8940.76
Lipid Ahexadecanoate transferase n C160 extracellular membrane	ENZRXN0-2341	STM0628	pagP	1030.69	±	301.036	29.7	11013210	30611.6	±	8940.76
glycerol 3 phosphate dehydrogenase NADP	GLYC3PDEHYDROGBIOSYN-RXN	STM3700	gpsA	931.813	±	138.195	47.3	28326	44074.8	±	6536.64
CTP synthase glutamine	CTPSYN-RXN	STM2953	pyrG	1118.46	±	371.465	13.7	16427816	15322.9	±	5089.08
tyrosyl tRNA synthetase	TYROSINE--TRNA-LIGASE-RXN	STM1449	tyrS	2040.06	±	339.34	12	12097643	24480.8	±	4072.08
valine transaminase	BRANCHED-CHAINAMINOTRANSFERVAL-RXN	STM3903	ilvE	1948.09	±	324.535	19	3069843	37013.7	±	6166.16
L threonine dehydrogenase	THREODEHYD-RXN	STM3708	tdh	1980.76	±	388.635	14.3	2007567	28324.9	±	5557.48
adenylsuccinate lyase	AMPSYN-RXN	STM1232	purB	1735.55	±	329.317	14.1	17531264	24471.2	±	4643.37
glutathione synthetase	GLUTATHIONE-SYN-RXN	STM3095	gshB	1065.07	±	200.975	25.5	3553173	27159.4	±	5124.87
N acetylmannosamine 6 phosphate epimerase	NANE-RXN	STM3337	nanE	5862.09	±	785.011	7.1	15210128	41620.9	±	5573.58
aldehyde dehydrogenase acetaldehyde NADP	RXN0-3962	STM3680	aldB	6768.11	±	1352.66	4.2	15659684	28426	±	5681.18
histidinol phosphate transaminase	HISTAMINOTRANS-RXN	STM2073	hisC	763.597	±	316.645	35	4632247	26725.9	±	11082.6
Proline dehydrogenase	RXN-821	STM1124	putA	664.996	±	178.312	29	19140736	19284.9	±	5171.04
Arginyl tRNA synthetase	ARGININE--TRNA-LIGASE-RXN	STM1909	argS	760.5	±	214.356	17	11733016	12928.5	±	3644.05
L Lactate dehydrogenase ubiquinone	L-LACTDEHYDROGFMN-RXN	STM3694	lldD	1177.97	±	292.049	22.1	18473	26033.2	±	6454.28
L Lactate dehydrogenase menaquinone	L-LACTDEHYDROGFMN-RXN	STM3694	lldD	1177.97	±	292.049	22.1	18473	26033.2	±	6454.28
phosphogluconate dehydrogenase	6PGLUCONDEHYDROG-RXN	STM2081	gnd	4171.04	±	431.912	10.2	19686854	42544.6	±	4405.5
Aspartyl tRNA synthetase	ASPARTATE--TRNA-LIGASE-RXN	STM1901	aspS	2476.78	±	297.927	10	11566892	24767.8	±	2979.27
GMP synthase	GMP-SYN-GLUT-RXN	STM2510	guaA	1903.6	±	362.1	22	11170408	41879.2	±	7966.2
threonine synthase	THRESYN-RXN	STM0004	thrC	7254.97	±	714.592	7.3	7907888	52961.3	±	5216.52
isoleucine transaminase	BRANCHED-CHAINAMINOTRANSFERILEU-RXN	STM3903	ilvE	1948.09	±	324.535	48	3069843	93508.3	±	15577.7
3 deoxy D manno octulosonic acid 8 phosphate synthase	KDO-8PSYNTH-RXN	STM1772	kdsA	6573.3	±	675.794	6.7	10913123	44041.1	±	4527.82
glycine hydroxymethyltransferase reversible	GLYOHMETRANS-RXN	STM2555	glyA	5644.36	±	767.696	10.7	10858298	60394.7	±	8214.34
phosphoribosylaminoimidazolesuccinocarboxamide synthase	SAICARSYN-RXN	STM2487	purC	4969.9	±	1251.45	18	15641804	89458.2	±	22526
4 aminobutyrate transaminase	GABATRANSAM-RXN	STM2792	gabT	2149.28	±	229.901	47.4	15723541	101876	±	10897.3
nitric oxide dioxygenase	R621-RXN	STM2556	hmpA	7658.06	±	1425.16	15	11517313	114871	±	21377.4
nitric oxide dioxygenase	R621-RXN	STM2556	hmpA	7658.06	±	1425.16	15	11517313	114871	±	21377.4
dihydroxy acid dehydratase 2 3 dihydroxy 3 methylbutanoate	DIHYDROXYISOVALDEHYDRAT-RXN	STM3904	ilvD	183.486	±	119.373	400	8325851	73394.4	±	47749.3
Dihydroxy acid dehydratase 2 3 dihydroxy 3 methylpentanoate	DIHYDROXYMETVALDEHYDRAT-RXN	STM3904	ilvD	183.486	±	119.373	400	8325851	73394.4	±	47749.3
tetrahydrodipicolinate succinylase	TETHYDPICSUCC-RXN	STM0213	dapD	6065.58	±	1242.66	18	6365916	109180	±	22367.9
dihydroorotase	DIHYDROOROT-RXN	STM1163	pyrC	958.26	±	434.499	195	6142052	186861	±	84727.3
glutathione peroxidase	ENZRXN0-7384	STM1341	btuE	3232.14	±	3535.38	102	20621065	329678	±	360609
uridylate kinase dUMP	UMPKI-ENZRXN	STM0218	pyrH	1989.64	±	543.533	58.1	17210578	115598	±	31579.2
phosphoenolpyruvate synthase	PEPSYNTH-RXN	STM1349	pps	2263.53	±	256.313	28.7	16880	64963.4	±	7356.18
Aminobutyraldehyde dehydrogenase	AMINOBUTDEHYDROG-RXN	STM1597	ydcW	2327.85	±	563.393	43	15381418	100098	±	24225.9
glucose 6 phosphate dehydrogenase	GLU6PDEHYDROG-RXN	STM1886	zwf	1132.68	±	239.256	97	4401601	109870	±	23207.8
Arbutin 6 phosphate glucohydrolase	ENZRXN0-6450	STM3051	bglA	446.416	±	113.429	280	4607165	124996	±	31760.1
Adenosine deaminase	ADENODEAMIN-RXN	STM1463	add	1530.23	±	320.974	168	357905	257079	±	53923.6
Deoxyadenosine deaminase	ADDALT-RXN	STM1463	add	1530.23	±	320.974	168	357905	257079	±	53923.6
malic enzyme NAD	MALIC-NAD-RXN	STM1566	sfcA	1327.92	±	198.698	134.39	17215140	178460	±	26703
Prolyl tRNA synthetase	PROLINE--TRNA-LIGASE-RXN	STM0242	proS	2245.94	±	370.634	0.239	16864571	536.78	±	88.5815
N Acetylneuraminate lyase	ACNEULY-RXN	STM3339	nanA	16792.7	±	1518.09	10.5	15967977	176323	±	15939.9
N acetylglucosamine 6 phosphate deacetylase	NAG6PDEACET-RXN	STM0683	nagA	2538.39	±	601.764	105	9143339	266531	±	63185.2
xanthine phosphoribosyltransferase	XANPRIBOSYLTRAN-RXN	STM0317	gpt	2809.25	±	877.758	150	9100006	421387	±	131664
cytidine deaminase	CYTIDEAM2-RXN	STM2183	cdd	1511.34	±	174.858	299	7703234	451889	±	52282.4
N acetyl D mannosamine kinase	NANK-RXN	STM3336	nanK	2895.29	±	804.494	56	17979299	162136	±	45051.7
dihydrodipicolinate synthase	DIHYDRODIPICSYN-RXN	STM2489	dapA	2868.52	±	433.702	124	18937497	355697	±	53779
Isoleucyl tRNA synthetase	ISOLEUCINE--TRNA-LIGASE-RXN	STM0046	ileS	1716.29	±	797.595	104	7488160	178494	±	82949.9
serine O acetyltransferase	SERINE-O-ACETTRAN-RXN	STM3699	cysE	1494.74	±	569.464	427	12627979	638253	±	243161
aspartate semialdehyde dehydrogenase	ASPARTATE-SEMIALDEHYDE-DEHYDROGENASE-RXN	STM3539	asd	1984.64	±	454.271	330	15388927	654930	±	149909
phosphopentomutase	PPENTOMUT-RXN	STM4569	deoB	8622.62	±	1293.46	59.16	4992818	510114	±	76521.3
phosphopentomutase 2 deoxyribose	D-PPENTOMUT-RXN	STM4569	deoB	8622.62	±	1293.46	59.16	4992818	510114	±	76521.3
phosphoenolpyruvate carboxykinase	PEPCARBOXYKIN-RXN	STM3500	pckA	2047.71	±	296.592	150	9927652	307156	±	44488.7
UDPglucose 4 epimerase	UDPGLUCEPIM-RXN	STM0776	galE	1353.55	±	533.831	380	9271498	514350	±	202856
glycine C acetyltransferase	AKBLIG-RXN	STM3709	kbl	3259.43	±	2142.67	83	8407827	270533	±	177841
isocitrate dehydrogenase NADP	ISOCITDEH-RXN	STM1238	icdA	12669.8	±	942.059	22.9	16897033	290138	±	21573.2
hexokinase D glucoseATP	GLUCOKIN-RXN	STM2403	glk	1097.51	±	193.88	410	17766388	449979	±	79491
phosphoribosylpyrophosphate synthetase	PRPPSYN-RXN	STM1780	prsA	6828.96	±	516.423	88.4	2542328	603680	±	45651.8
malic enzyme NADP	MALIC-NADP-RXN	STM2472	maeB	5055.59	±	742.616	66.6	17557829	336702	±	49458.2
Glucose 1 phosphatase	GLUCOSE-1-PHOSPHAT-RXN	STM1117	agp	4307.98	±	769.864	117	12455612	504033	±	90074.1
pyrimidine nucleoside phosphorylase uracil	URPHOS-RXN	STM3968	udp	411.193	±	240.791	361	11812223	148441	±	86925.5
glutathione oxidoreductase	GLUTATHIONE-REDUCT-NADPH-RXN	STM3597	gor	1765.11	±	701.931	733	1924337	1.29382e+06	±	514516
mannose 6 phosphate isomerase	MANNPISOM-RXN	STM1467	manA	1880.87	±	208.306	592	19564693	1.11347e+06	±	123317
deoxyribose phosphate aldolase	DEOXYRIBOSE-P-ALD-RXN	STM4567	deoC	7790.1	±	638.854	68	12467706	529727	±	43442.1
citrate synthase	CITSYN-RXN	STM0730	gltA	7517.36	±	1096.06	81	12824188	608906	±	88781.1
purine nucleoside phosphorylase Adenosine	ADENPHOSPHOR-RXN	STM4570	deoD	4090.97	±	1551.75	148	235429	605464	±	229658
mannitol 1 phosphate 5 dehydrogenase	MANNPDEHYDROG-RXN	STM3686	mtlD	2310.74	±	391.877	490	6384188	1.13226e+06	±	192020
alpha alpha trehalase periplasm	TREHALA-RXN	STM1796	treA	3485.53	±	563.833	199	17455176	693620	±	112203
aspartate transaminase	ASPAMINOTRANS-RXN	STM0998	aspC	2513.24	±	312.963	259	11967363	650929	±	81057.5
UDP glucuronate C 4 decarboxylase	RXN0-1861	STM2299	yfbG	1554.24	±	502.176	433	15809294	672984	±	217442
2 dehydro 3 deoxy phosphogluconate aldolase	KDPGALDOL-RXN	STM1884	eda	5995.39	±	690.937	283.4	11094340	1.69909e+06	±	195811
glycerol kinase	GLYCEROL-KIN-RXN	STM4086	glpK	19823.6	±	1084.5	21	9817843	416296	±	22774.6
adenylate kinase	ADENYL-KIN-RXN	STM0488	adk	2171.97	±	392.541	401	1554691	870960	±	157409
histidinol phosphatase	HISTIDPHOS-RXN	STM2074	hisB	812.008	±	398.817	2140	16966333	1.7377e+06	±	853469
D alanine D alanine dipeptidase	3.4.16.4-RXN	STM1599	pcgl	14604.9	±	2587.51	170	9751644; 10094694	2.48283e+06	±	439877
purine nucleoside phosphorylase Deoxyadenosine	DEOXYADENPHOSPHOR-RXN	STM4570	deoD	4090.97	±	1551.75	443	235429	1.8123e+06	±	687424
pyrroline 5 carboxylate reductase	PYRROLINECARBREDUCT-RXN	STM0386	proC	2334.17	±	628.218	1200	BRENDA	2.80101e+06	±	753861
enolase	2PGADEHYDRAT-RXN	STM2952	eno	14939.4	±	865.449	213	11676541; 4942326	3.18209e+06	±	184341
phosphoglycerate kinase	PHOSGLYPHOS-RXN	STM3069	pgk	14499.2	±	1618.05	329	367367	4.77024e+06	±	532338
thymidine phosphorylase	THYM-PHOSPH-RXN	STM4568	deoA	2574.82	±	424.279	1770	15658853	4.55743e+06	±	750974
glucosamine 6 phosphate deaminase	GLUCOSAMINE-6-P-DEAMIN-RXN	STM0684	nagB	4411.35	±	789.841	1800	6375729	7.94043e+06	±	1.42171e+06
glyceraldehyde 3 phosphate dehydrogenase	GAPOXNPHOSPHN-RXN	STM1290	gapA	30296.8	±	2640.5	268	10190977	8.11954e+06	±	707655
malate dehydrogenase	MALATE-DEH-RXN	STM3359	mdh	25935.8	±	4478.74	931	17947381	2.41463e+07	±	4.16971e+06
glycerol 3 phosphate dehydrogenase ubiquinone 8	GLYC3PDEHYDROG-RXN								358914	±	28844.1
		STM3526	glpD	10584.4	±	568.225	28.5	18296637	301657	±	16194.4
				954.287	±	210.828	60	6792201	57257.2	±	12649.7
		STM2284	glpA	639.553	±	193.295
		STM2285	glpB	1269.02	±	228.362
2 Oxogluterate dehydrogenase	2OXOGLUTARATEDEH-ENZRXN			217.982	±	30.803	150	6380583	32697.3	±	4620.45
		STM0736	sucA	2203.95	±	222.409
		STM0737	sucB	6055.23	±	1033.73
lysine decarboxylase	LYSDECARBOX-RXN								605167	±	369831
		STM0234	ldcC	185.913	±	267.815	30	21278708	5577.39	±	8034.44
		STM2559	cadA	434.485	±	262.172	1380	4590109	599589	±	361797
guanine phosphoribosyltransferase	GUANPRIBOSYLTRAN-RXN	STM0317	gpt	2809.25	±	877.758	112	9100006	314636	±	98308.9
hypoxanthine phosphoribosyltransferase Hypoxanthine	HYPOXANPRIBOSYLTRAN-ENZRXN	STM0317	gpt	2809.25	±	877.758	54.8	9100006	153947	±	48101.1
phosphoglucomutase	PHOSPHOGLUCMUT-RXN	STM0698	pgm	2695.12	±	331.748	50	8050998	134756	±	16587.4
galactokinase	GALACTOKIN-RXN	STM0774	galK	1083.68	±	384.469	1.8	14612558	1950.62	±	692.045
Glucose dehydrogenase ubiquinone 8 as acceptor periplasm	GLUCDEHYDROG-RXN	STM0169	gcd	302.312	±	123.291	780	18550551	235804	±	96167.3
alcohol dehydrogenase ethanol	ALCOHOL-DEHYDROG-RXN								227278	±	42582
		STM1567	adhP	2775.43	±	587.487	64	21430311	177627	±	37599.1
		STM1749	adhE	5226.37	±	524.509	9.5	17280641	49650.5	±	4982.84
aldose 1 epimerase	ALDOSE1EPIM-RXN	STM0773	galM	436.073	±	302.02	18400	12693937	8.02374e+06	±	5.55717e+06
UDPglucose hexose 1 phosphate uridylyltransferase	GALACTURIDYLYLTRANS-RXN	STM0775	galT	88.5732	±	6.31981	780	10820011	69087.1	±	4929.45
L fucose isomerase	FUCISOM-RXN	STM2976	fucI	308.579	±	148.285	809	8564401	249641	±	119963
trehalose 6 phosphate hydrolase	TRE6PHYDRO-RXN	STM4453	treC	34.1861	±	2.08158	5.9	8083158	201.698	±	12.2813
AMP nucleosidase	AMP-NUCLEOSID-RXN	STM2009	amn	175.657	±	11.6034	1.2	2021651	210.788	±	13.9241
hypoxanthine phosphoribosyltransferase Hypoxanthine	HYPOXANPRIBOSYLTRAN-ENZRXN	STM0170	hpt	229.313	±	119.412	59	12070315	13529.5	±	7045.31
guanine phosphoribosyltransferase	GUANPRIBOSYLTRAN-RXN	STM0170	hpt	229.313	±	119.412	10.2	12070315	2338.99	±	1218
UTP glucose 1 phosphate uridylyltransferase irreversible	GLUC1PURIDYLTRANS-RXN	STM1752	galU	3363.61	±	550.945	2.6	8169209	8745.37	±	1432.46
Uridine hydrolase	URIDINE-NUCLEOSIDASE-RXN								27649.4	±	10408
		STM0661	ybeK	232.695	±	111.083	13.9	16411753	3234.46	±	1544.05
		STM0051	rihC	530.759	±	192.694	46	15784179	24414.9	±	8863.91
Cytidine hydrolase	RXN0-361								6839.18	±	2791.57
		STM0661	ybeK	232.695	±	111.083	11.6	16411753	2699.26	±	1288.56
		STM0051	rihC	530.759	±	192.694	7.8	15784179	4139.92	±	1503.01
Glycerophosphodiester phosphodiesterase Glycerophosphocholine	GLYCPDIESTER-RXN	STM3553	ugpQ	317.796	±	28.2433	3.3	18083802	1048.73	±	93.203
Glycerophosphodiester phosphodiesterase Glycerophosphoinositol	GLYCPDIESTER-RXN	STM2282	glpQ	124.776	±	64.547	204	2829735	25454.3	±	13167.6
glycerol transport via channel periplasm	TRANS-RXN-131	STM4087	glpF	6056.66	±	1373.35	200000	6998951	1.21133e+09	±	2.7467e+08
orotate phosphoribosyltransferase	OROPRIBTRANS-RXN	STM3733	pyrE	458.18	±	195.012	18	22531099	8247.25	±	3510.22
glucuronate isomerase D glucuronat	GLUCUROISOM-RXN	STM3137	uxaC	121.797	±	112.541	76.5	15358357	9317.51	±	8609.38
Mannonate oxidoreductase	MANNONOXIDOREDUCT-RXN	STM3136	uxuB	607.807	±	466.967	268	15358357	162892	±	125147
tartronate semialdehyde reductase	TSA-REDUCT-RXN	STM3248	garR	840.104	±	319.265	23	9772162	19322.4	±	7343.09
acetaldehyde dehydrogenase acetylating	ACETALD-DEHYDROG-RXN	STM1749	adhE	5226.37	±	524.509	10.4	2015910	54354.3	±	5454.9
pyruvate kinase	PEPDEPHOS-RXN								1.46233e+06	±	229959
		STM1888	pykA	1706.51	±	442.094	98	3297035	167238	±	43325.2
		STM1378	pykF	8464.69	±	1219.83	153	3297035	1.2951e+06	±	186634
dTDPglucose 4 6 dehydratase	DTDPGLUCDEHYDRAT-RXN	STM2097	rfbB	150.557	±	54.5555	4.9	11380254	737.731	±	267.322
fructose bisphosphate aldolase	F16ALDOLASE-RXN								334354	±	37808.6
		STM2141	fbaB	8118.93	±	1233.38	10.7	348198	86872.5	±	13197.2
		STM3068	fba	17428.2	±	1733.2	14.2	15531627	247481	±	24611.4
D lactate dehydrogenase	DLACTDEHYDROGNAD-RXN								497974	±	79863
		STM1647	ldhA	875.241	±	138.434	567	4297266	496262	±	78491.9
		STM2167	dld	188.187	±	150.668	9.1	3013300	1712.5	±	1371.07
ribonucleoside diphosphate reductase ADP	RIBONUCLEOSIDE-DIP-REDUCTI-ENZRXN			1142.7	±	354.699	9.3	15699052	10627.2	±	3298.7
		STM2277	nrdA	1228.72	±	276.003
		STM2278	nrdB	1056.69	±	433.395
ribonucleoside diphosphate reductase GDP	GDPREDUCT-ENZRXN			1142.7	±	354.699	9.3	15699052	10627.2	±	3298.7
ribonucleoside diphosphate reductase CDP	CDPREDUCT-RXN			1142.7	±	354.699	9.3	15699052	10627.2	±	3298.7
ribonucleoside diphosphate reductase UDP	UDPREDUCT-RXN			1142.7	±	354.699	9.3	15699052	10627.2	±	3298.7
glycerol 3 phosphate dehydrogenase menaquinone 8	GLYC3PDEHYDROG-RXN			954.287	±	210.828	60	6792201	57257.2	±	12649.7
		STM2284	glpA	639.553	±	193.295
		STM2285	glpB	1269.02	±	228.362
glycerol 3 phosphate dehydrogenase demethylmenaquinone 8	GLYC3PDEHYDROG-RXN			954.287	±	210.828	60	6792201	57257.2	±	12649.7
		STM2284	glpA	639.553	±	193.295
		STM2285	glpB	1269.02	±	228.362
NADH dehydrogenase ubiquinone 8 3 protons periplasm	NADH-DHI-ENZRXN			1594.38	±	445.164	300	15938640	478315	±	133549
		STM2318	nuoL	247.772	±	59.1046
		STM2321	nuoI	1536.75	±	642.382
		STM2322	nuoH	133.857	±	73.5
		STM2323	nuoG	1810.49	±	177.908
		STM2324	nuoF	2376.97	±	454.495
		STM2325	nuoE	3626.91	±	803.719
		STM2326	nuoC	1466.02	±	339.561
		STM2327	nuoB	1094.74	±	308.152
		STM2328	nuoA	2055.94	±	1147.66
NADH dehydrogenase menaquinone 8 3 protons periplasm	ENZRXN0-6540			1594.38	±	445.164	300	15938640	478315	±	133549
NADH dehydrogenase demethylmenaquinone 8 3 protons periplasm	ENZRXN0-6540			1594.38	±	445.164	300	15938640	478315	±	133549
phosphotransacetylase	PHOSACETYLTRANS-RXN	STM2338	pta	1897.28	±	243.062	228	20236319	432580	±	55418.2
3 hydroxyacyl CoA dehydratase 3 hydroxyoctanoyl CoA	ENOYL-COA-HYDRAT-RXN			202.861	±	132.05	387.5	8755745; 3536901	78608.6	±	51169.4
		STM3982	fadA	243.09	±	163.299
		STM3983	fadB	162.631	±	100.801
3 ketoacyl CoA thiolase	KETOACYLCOATHIOL-RXN			202.861	±	132.05	387.5	8755745; 3536901	78608.6	±	51169.4
3 ketoacyl CoA thiolase	KETOACYLCOATHIOL-RXN			202.861	±	132.05	387.5	8755745; 3536901	78608.6	±	51169.4
3 ketoacyl CoA thiolase	KETOACYLCOATHIOL-RXN			202.861	±	132.05	387.5	8755745; 3536901	78608.6	±	51169.4
3 ketoacyl CoA thiolase	KETOACYLCOATHIOL-RXN			202.861	±	132.05	387.5	8755745; 3536901	78608.6	±	51169.4
3 hydroxyacyl CoA dehydratase 3 hydroxybutanoyl CoA	ENOYL-COA-HYDRAT-RXN			202.861	±	132.05	387.5	8755745; 3536901	78608.6	±	51169.4
3 hydroxyacyl CoA dehydratase 3 hydroxyhexanoyl CoA	ENOYL-COA-HYDRAT-RXN			202.861	±	132.05	387.5	8755745; 3536901	78608.6	±	51169.4
3 hydroxyacyl CoA dehydratase 3 hydroxydecanoyl CoA	ENOYL-COA-HYDRAT-RXN			202.861	±	132.05	387.5	8755745; 3536901	78608.6	±	51169.4
3 hydroxyacyl CoA dehydratase 3 hydroxydodecanoyl CoA	ENOYL-COA-HYDRAT-RXN			202.861	±	132.05	387.5	8755745; 3536901	78608.6	±	51169.4
3 hydroxyacyl CoA dehydratase 3 hydroxytetradecanoyl CoA	ENOYL-COA-HYDRAT-RXN			202.861	±	132.05	387.5	8755745; 3536901	78608.6	±	51169.4
3 hydroxyacyl CoA dehydratase 3 hydroxyhexadecanoyl CoA	ENOYL-COA-HYDRAT-RXN			202.861	±	132.05	387.5	8755745; 3536901	78608.6	±	51169.4
3 hydroxyacyl CoA dehydratase 3 hydroxyoctadecanoyl CoA	ENOYL-COA-HYDRAT-RXN			202.861	±	132.05	387.5	8755745; 3536901	78608.6	±	51169.4
3 hydroxyacyl CoA dehydrogenase acetoacetyl CoA	OHACYL-COA-DEHYDROG-RXN			202.861	±	132.05	387.5	8755745; 3536901	78608.6	±	51169.4
3 hydroxyacyl CoA dehydrogenase 3 oxohexanoyl CoA	OHACYL-COA-DEHYDROG-RXN			202.861	±	132.05	387.5	8755745; 3536901	78608.6	±	51169.4
3 hydroxyacyl CoA dehydrogenase 3 oxodecanoyl CoA	OHACYL-COA-DEHYDROG-RXN			202.861	±	132.05	387.5	8755745; 3536901	78608.6	±	51169.4
3 hydroxyacyl CoA dehydrogenase 3 oxododecanoyl CoA	OHACYL-COA-DEHYDROG-RXN			202.861	±	132.05	387.5	8755745; 3536901	78608.6	±	51169.4
3 hydroxyacyl CoA dehydrogenase 3 oxotetradecanoyl CoA	OHACYL-COA-DEHYDROG-RXN			202.861	±	132.05	387.5	8755745; 3536901	78608.6	±	51169.4
3 hydroxyacyl CoA dehydrogenase 3 oxohexadecanoyl CoA	OHACYL-COA-DEHYDROG-RXN			202.861	±	132.05	387.5	8755745; 3536901	78608.6	±	51169.4
3 hydroxyacyl CoA dehydrogenase 3 oxooctadecanoyl CoA	OHACYL-COA-DEHYDROG-RXN			202.861	±	132.05	387.5	8755745; 3536901	78608.6	±	51169.4
3 hydroxyacyl CoA dehydrogenase 3 oxooctanoyl CoA	OHACYL-COA-DEHYDROG-RXN			202.861	±	132.05	387.5	8755745; 3536901	78608.6	±	51169.4
3 ketoacyl CoA thiolase	ACETYL-COA-ACETYLTRANSFER-RXN			202.861	±	132.05	387.5	8755745; 3536901	78608.6	±	51169.4
3 ketoacyl CoA thiolase	KETOACYLCOATHIOL-RXN			202.861	±	132.05	387.5	8755745; 3536901	78608.6	±	51169.4
3 ketoacyl CoA thiolase	KETOACYLCOATHIOL-RXN			202.861	±	132.05	387.5	8755745; 3536901	78608.6	±	51169.4
3 ketoacyl CoA thiolase	RXN-3641			202.861	±	132.05	387.5	8755745; 3536901	78608.6	±	51169.4
purine nucleoside phosphorylase Deoxyguanosine	DEOXYGUANPHOSPHOR-RXN	STM4570	deoD	4090.97	±	1551.75	276	235429	1.12911e+06	±	428282
pyridoxal kinase	PYRIDOXKIN-RXN								917.57	±	392.846
		STM2435	pdxK	199.472	±	85.4013	2.3	15249053	458.785	±	196.423
		STM1450	pdxY	726.544	±	393.893	0.03	15249053	21.7963	±	11.8168
transaldolase	TRANSALDOL-RXN	STM0007	talB	9078.08	±	572.517	53	18687684	481138	±	30343.4
nucleoside diphosphate kinase ATPdTDP	DTDPKIN-RXN								1.31106e+06	±	214751
		STM2526	ndk	8404.22	±	1376.61	78	20575762	655529	±	107375
		STM0488	adk	2171.97	±	392.541	319	19029291	692858	±	125221
nucleoside diphosphate kinase ATPdGDP	DGDPKIN-RXN								1.31106e+06	±	214751
nucleoside diphosphate kinase ATPdCDP	DCDPKIN-RXN								1.31106e+06	±	214751
nucleoside diphosphate kinase ATPdADP	DADPKIN-RXN								1.31106e+06	±	214751
nucleoside diphosphate kinase ATPGDP	GDPKIN-RXN								1.31106e+06	±	214751
nucleoside diphosphate kinase ATPUDP	UDPKIN-RXN								1.31106e+06	±	214751
nucleoside diphosphate kinase ATPCDP	CDPKIN-RXN								1.31106e+06	±	214751
murein polymerizing transglycosylase	ENZRXN0-6564	STM0190	mrcB	102.637	±	24.1113	70	18701463	7184.59	±	1687.79
D alanine transaminase	ENZRXN0-6406	STM2555	glyA	5644.36	±	767.696	0.00055	10858298	3.1044	±	0.422233
L allo Threonine Aldolase	LTAA-RXN	STM2555	glyA	5644.36	±	767.696	0.5	10858298	2822.18	±	383.848
chorismate mutase	CHORISMATEMUT-RXN								49764.3	±	8290.66
		STM2667	pheA	389.291	±	136.018	34.2	10769128	13313.8	±	4651.82
		STM1269	aroQ	4095.57	±	408.858	8.9	1532214	36450.6	±	3638.84
arabinose 5 phosphate isomerase	DARAB5PISOM-RXN	STM3315	yrbH	371.926	±	178.956	255	12805358	94841.2	±	45633.8
glucarate dehydratase	GLUCARDEHYDRA-RXN	STM2960	gudD	117.015	±	116.024	35	10769114	4095.52	±	4060.83
Glycine Cleavage System	GCVMULTI-RXN	STM3053	gcvP	3434.71	±	497.542	2.1	8375392	7212.89	±	1044.84
ribose 5 phosphate isomerase	RIB5PISOM-RXN	STM3063	rpiA	4896.12	±	794.53	2100	12517338	1.02818e+07	±	1.66851e+06
transketolase	1TRANSKETO-RXN	STM3076	tktA	4642.03	±	681.682	61	7607225	283164	±	41582.6
transketolase	2TRANSKETO-RXN	STM3076	tktA	4642.03	±	681.682	132	7607225	612748	±	89982
L-cysteine desulfhydrase	LCYSDESULF-RXN	STM2430	cysK	3587.09	±	798.228	0.005	8663055	17.9354	±	3.99114
aldose reductase methylglyoxal	RXN0-4281	STM3165	dkgA	1974.26	±	401.337	10.9	16077126	21519.4	±	4374.57
2 5 diketo D gluconate reductase	1.1.1.274-RXN	STM3165	dkgA	1974.26	±	401.337	0.027	16077126	53.3049	±	10.8361
acetate kinase	ACETATEKIN-RXN	STM2337	ackA	4106.92	±	296.979	1880	3020034	7.72101e+06	±	558321
4 amino 4 deoxychorismate synthase	PABASYN-RXN	STM1824	pabB	508.126	±	174.504	0.53	14982443	269.307	±	92.4874
ribulose 5 phosphate 3 epimerase	RIBULP3EPIM-RXN	STM3483	rpe	612.727	±	246.692	67000	21402925	4.10527e+07	±	1.65284e+07
shikimate kinase	SHIKIMATE-KINASE-RXN	STM3487	aroK	602.989	±	600.106	133	BRENDA	80197.5	±	79814.2
glycogen phosphorylase	GLYCOPHOSPHORYL-RXN	STM3534	glgP	631.931	±	129.715	12.4	16816199	7835.94	±	1608.47
glycogen phosphorylase	GLYCOPHOSPHORYL-RXN	STM3534	glgP	631.931	±	129.715	12.4	16816199	7835.94	±	1608.47
Glycyl tRNA synthetase	GLYCINE--TRNA-LIGASE-RXN			2718.52	±	488.239	37	4594761	100585	±	18064.9
		STM3655	glyS	3000.35	±	531.257
		STM3656	glyQ	2436.69	±	445.222
phosphoglycerate mutase	3PGAREARR-RXN	STM0772	gpmA	7388.07	±	851.955	330	10437801	2.43806e+06	±	281145
ribokinase	RIBOKIN-RXN	STM3885	rbsK	713.859	±	569.248	86.4	16784868	61677.4	±	49183.1
leucine transaminase irreversible	BRANCHED-CHAINAMINOTRANSFERLEU-RXN								104236	±	18916.2
		STM3903	ilvE	1948.09	±	324.535	48	3069843	93508.3	±	15577.7
		STM4248	tyrB	282.316	±	87.8574	38	8528072	10728	±	3338.58
phenylalanine transaminase	PHEAMINOTRANS-RXN	STM3903	ilvE	1948.09	±	324.535	2.9	3069843	5649.46	±	941.15
glucose 1 phosphate thymidylyltransferase	DTDPGLUCOSEPP-RXN	STM2095	rfbA	351.941	±	114.223	30	8382158	10558.2	±	3426.69
phosphofructokinase	6PFRUCTPHOS-RXN								960506	±	120638
		STM4062	pfkA	5099.83	±	466.56	167	7575542	851672	±	77915.6
		STM1326	pfkB	1813.91	±	712.047	60	21147773	108834	±	42722.8
fructose bisphosphatase	F16BDEPHOS-RXN								24193.7	±	8364.23
		STM4085	glpX	355.024	±	170.228	5.7	19073594	2023.64	±	970.302
		STM4415	fbp	1518.5	±	506.434	14.6	11825604	22170.1	±	7393.93
O succinylhomoserine lyase L cysteine	O-SUCCHOMOSERLYASE-RXN	STM4100	metB	200.668	±	66.4159	121	14503880	24280.9	±	8036.33
Glycerol dehydrogenase	GLYCDEH-RXN	STM4108	gldA	317.288	±	190.326	22.4	18179582	7107.25	±	4263.31
NAD transhydrogenase	PYRNUTRANSHYDROGEN-RXN								190635	±	68931.9
		STM4126	udhA	911.535	±	346.273	73	9922271	66542	±	25278
				2062.67	±	592.546	12	15935988	124093	±	43653.9
		STM1479	pntA	1337.14	±	603.452
		STM1480	pntB	2788.19	±	581.639
arginine decarboxylase	ARGDECARBOX-RXN	STM3086	speA	665.379	±	170.686	19	4571773	12642.2	±	3243.03
Ethanolamine ammonia lyase	ETHAMLY-RXN	STM2458	eutB	631.74	±	448.597	52.2	18444665	32976.9	±	23416.8
inorganic diphosphatase	INORGPYROPHOSPHAT-RXN	STM4414	ppa	4629.83	±	158.83	215	17309439	995413	±	34148.5
ornithine carbamoyltransferase	ORNCARBAMTRANSFER-RXN	STM4469	argI	1026.28	±	543.444	2330	3072022	2.39124e+06	±	1.26622e+06
deoxyuridine phosphorylase	URA-PHOSPH-RXN	STM4568	deoA	2574.82	±	424.279	35	17309433	90118.8	±	14849.8
purine nucleoside phosphorylase Guanosine	GUANPHOSPHOR-ENZRXN	STM4570	deoD	4090.97	±	1551.75	276	235429	1.12911e+06	±	428282
purine nucleoside phosphorylase Inosine	INOPHOSPHOR-RXN	STM4570	deoD	4090.97	±	1551.75	152	235429	621827	±	235865
purine nucleoside phosphorylase Deoxyinosine	DEOXYINOPHOSPHOR-RXN	STM4570	deoD	4090.97	±	1551.75	317	235429	1.29684e+06	±	491904
succinyl CoA synthetase ADP forming	SUCCCOASYN-RXN			7809.11	±	958.254	44.7	17642514	349067	±	42833.9
		STM0738	sucC	7068.38	±	1240.65
		STM0739	sucD	8549.83	±	675.857
aconitase half reaction A Citrate hydro lyase	ACONITATEDEHYDR-RXN								74601.7	±	22727.3
		STM0158	acnB	1829.73	±	563.912	37.7	10585860	68980.9	±	21259.5
		STM1712	acnA	906.578	±	236.738	6.2	10585860	5620.79	±	1467.78
aconitase half reaction B Isocitrate hydro lyase	ACONITATEHYDR-RXN								132810	±	40312.5
		STM0158	acnB	1829.73	±	563.912	65.4	10585860	119664	±	36879.8
		STM1712	acnA	906.578	±	236.738	14.5	10585860	13145.4	±	3432.7
succinate dehydrogenase irreversible	SUCCINATE-DEHYDROGENASE-UBIQUINONE-RXN			3160.6	±	499.755	87	10486141	274972	±	43478.7
		STM0733	sdhD	2340.56	±	679.261
		STM0734	sdhA	4637.55	±	528.407
		STM0735	sdhB	2503.69	±	291.598
fumarase	FUMHYDR-RXN								3.32946e+06	±	790734
		STM1468	fumA	928.201	±	239.699	3100	8203917	2.87742e+06	±	743066
		STM1469	fumC	1580.55	±	166.669	286	1917897	452038	±	47667.4
pyruvate dehydrogenase	PYRUVDEH-RXN			7757.69	±	632.051	37.9	17635929	294017	±	23954.7
		STM0152	aceE	7917.73	±	896.45
		STM0153	aceF	7597.66	±	367.652
hydrogen peroxide reductase thioredoxin	RXN0-267			36956.4	±	7145.16	10.3	8555198	380651	±	73595.2
		STM0608	ahpC	15231.2	±	3519.92
		STM0402	0	21725.2	±	3625.24
superoxide dismutase	SUPEROX-DISMUT-RXN								2.27449e+08	±	4.79426e+07
		STM1044	sodCI	39776	±	8341.18	5700	18362154	2.26723e+08	±	4.75447e+07
		STM1440	sodCII	362.036	±	198.346	2006	18362154	726244	±	397882
catalase	CATAL-RXN	STM4106	katG	2600.12	±	486.1	12000	15147967	3.12015e+07	±	5.8332e+06
ATP synthase four protons for one ATP periplasm	ATPSYN-RXN			4243.1	±	700.896	280	10471802	1.18807e+06	±	196251
		STM3864	atpC	6174.11	±	1541.05
		STM3865	atpD	16505.3	±	812.098
		STM3866	atpG	3347.38	±	390.313
		STM3867	atpA	14960.3	±	1455.07
		STM3868	atpH	4694.86	±	1090.26
		STM3869	atpF	7112.88	±	1322.07
		STM3871	atpB	1440.39	±	467.893
cytochrome oxidase bo3 ubiquinol 8 4 protons periplasm	CYT-O-UBIOX-ENZRXN			1688.92	±	678.364	3030	9020789	5.11743e+06	±	2.05544e+06
		STM0440	cyoD	1257.73	±	851.227
		STM0442	cyoB	1475.82	±	330.028
		STM0443	cyoA	2333.21	±	853.837
glutamate dehydrogenase NADP	GLUTDEHYD-ENZRXN	STM1299	gdhA	87.6828	±	70.1874	283	11795873	24814.2	±	19863
methenyltetrahydrofolate cyclohydrolase	METHENYLTHFCYCLOHYDRO-RXN	STM0542	folD	810.918	±	243.167	17.6	1748668	14272.2	±	4279.74
methylenetetrahydrofolate dehydrogenase NADP	METHYLENETHFDEHYDROG-NADP-RXN	STM0542	folD	810.918	±	243.167	103.5	1748668	83930.1	±	25167.8
UMP kinase	UMPKI-ENZRXN	STM0218	pyrH	1989.64	±	543.533	43.4	18945668	86350.4	±	23589.3
guanylate kinase GMPATP	GUANYL-KIN-RXN	STM3740	gmk	57.5956	±	52.6397	188	16140325	10828	±	9896.26
Phenylalanyl tRNA synthetase	PHENYLALANINE--TRNA-LIGASE-RXN			2589.55	±	543.997	0.82	16866361	2123.43	±	446.077
		STM1337	pheS	2212.26	±	430.194
		STM1338	pheT	2966.84	±	657.8
phosphoribosylaminoimidazole synthase	AIRS-RXN	STM2499	purM	1747.24	±	413.75	2.3	10433689	4018.65	±	951.624
glutamine phosphoribosyldiphosphate amidotransferase	PRPPAMIDOTRANS-RXN	STM2362	purF	333.514	±	476.474	17.2	372191	5736.45	±	8195.35
phosphoribosylaminoimidazole carboxylase	RXN0-742	STM0533	purK	336.751	±	73.6737	52.6	8117684	17713.1	±	3875.24
dihydrodipicolinate reductase NADPH	DIHYDROPICRED-RXN	STM0064	dapB	681.316	±	379.893	190.8	7893644	129995	±	72483.6
succinyl diaminopimelate desuccinylase	SUCCDIAMINOPIMDESUCC-RXN	STM2483	dapE	468.969	±	85.7022	267	3276674	125215	±	22882.5
glucosamine 1 phosphate N acetyltransferase	2.3.1.157-RXN	STM3862	glmU	107.455	±	90.1009	1500	9733680	161183	±	135151
UDP N acetylglucosamine diphosphorylase	NAG1P-URIDYLTRANS-RXN	STM3862	glmU	107.455	±	90.1009	350	9733680	37609.4	±	31535.3
phosphoglucosamine mutase	PHOSGLUCOSAMINEMUT-ENZRXN	STM3294	mrsA	211.264	±	117.252	7.9	10231382	1668.98	±	926.294
D alanine D alanine ligase reversible	DALADALALIG-RXN								13074.7	±	4519.8
		STM0130	ddlB	413.654	±	130.332	17	1993184	7032.13	±	2215.64
		STM0380	ddlA	564.724	±	215.342	10.7	1993184	6042.54	±	2304.16
glycerol 3 phosphate acyltransferase C160	GLYCEROL-3-P-ACYLTRANSFER-ENZRXN	STM4235	plsB	129.59	±	115.634	3.8	6997313	492.44	±	439.408
glycerol 3 phosphate acyltransferase C161	GLYCEROL-3-P-ACYLTRANSFER-ENZRXN	STM4235	plsB	129.59	±	115.634	3.8	6997313	492.44	±	439.408
glycerol 3 phosphate acyltransferase C180	GLYCEROL-3-P-ACYLTRANSFER-ENZRXN	STM4235	plsB	129.59	±	115.634	3.8	6997313	492.44	±	439.408
glycerol 3 phosphate acyltransferase C140	GLYCEROL-3-P-ACYLTRANSFER-ENZRXN	STM4235	plsB	129.59	±	115.634	3.8	6997313	492.44	±	439.408
Phosphatidylserine syntase n C140	PHOSPHASERSYN-RXN	STM2652	pssA	86.8331	±	48.0607	14.7	19072541	1276.45	±	706.493
Phosphatidylserine syntase n C160	PHOSPHASERSYN-RXN	STM2652	pssA	86.8331	±	48.0607	14.7	19072541	1276.45	±	706.493
Phosphatidylserine syntase n C161	PHOSPHASERSYN-RXN	STM2652	pssA	86.8331	±	48.0607	14.7	19072541	1276.45	±	706.493
Phosphatidylserine syntase n C180	PHOSPHASERSYN-RXN	STM2652	pssA	86.8331	±	48.0607	14.7	19072541	1276.45	±	706.493
acetyl CoA carboxylase	ACETYL-COA-CARBOXYLMULTI-ENZRXN			1140.1	±	218.71	16.7	10542197	19039.6	±	3652.46
		STM3380	accC	2501.64	±	447.803
		STM3379	accB	3809.04	±	419.367
		STM0232	accA	1981.96	±	525.449
		STM2366	accD	828.147	±	357.062
UDP N acetylmuramoyl L alanyl D glutamate synthetase	UDP-NACMURALA-GLU-LIG-RXN	STM0126	murD	352.348	±	188.169	6.7	10493791	2360.73	±	1260.73
UDP N acetylmuramoyl L alanine synthetase	UDP-NACMUR-ALA-LIG-RXN	STM0129	murC	263.303	±	90.2058	15.5	7601127	4081.19	±	1398.19
UDP N acetylmuramoyl L alanyl D glutamyl meso 2 6 diaminopimeloyl D alanyl D alanine synthetase	UDP-NACMURALGLDAPAALIG-RXN	STM0124	murF	151.7	±	133.983	13.1	2186811	1987.27	±	1755.18
Putrescine Transaminase	PUTTRANSAM-RXN	STM3218	oat	249.996	±	158.429	9.7	12617754	2424.96	±	1536.76
glutamate 5 kinase	GLUTKIN-RXN	STM0321	proB	175.924	±	95.4967	82.7	17069808	14548.9	±	7897.57
fatty acid CoA thioesterase octanoate	THIOESTERII-ENZRXN	STM0464	tesB	532.288	±	191.531	83	10876240	44179.9	±	15897.1
fatty acid CoA thioesterase dodecanoate	THIOESTERII-ENZRXN	STM0464	tesB	532.288	±	191.531	83	10876240	44179.9	±	15897.1
fatty acid CoA thioesterase tetradecanoate	THIOESTERII-ENZRXN	STM0464	tesB	532.288	±	191.531	83	10876240	44179.9	±	15897.1
flavodoxin reductase NADPH	FLAVONADPREDUCT-RXN	STM4084	fpr	123.041	±	0.278766	1.3	9558349	159.954	±	0.362395
thymidylate synthase	THYMIDYLATESYN-RXN	STM3001	thyA	692.876	±	283.144	1.6	17999469	1108.6	±	453.03
3 isopropylmalate dehydrogenase	3-ISOPROPYLMALDEHYDROG-RXN	STM0112	leuB	166.63	±	67.147	69	9003442	11497.4	±	4633.14
2 Oxo 4 methyl 3 carboxypentanoate decarboxylation	RXN-7800	STM0112	leuB	166.63	±	67.147	69	9003442	11497.4	±	4633.14
Cysteinyl tRNA synthetase	CYSTEINE--TRNA-LIGASE-RXN	STM0537	cysS	233.094	±	67.8078	1.2	21890630	279.712	±	81.3693
3 hydroxyacyl acyl carrier protein dehydratase n C180	3-HYDROXYDECANOYL-ACP-DEHYDR-ENZRXN			5130.5	±	822.097	1	22042840	5130.5	±	822.097
		STM1067	fabA	1515.42	±	572.834
		STM0227	fabZ	4277.36	±	567.676
		STM2378	fabB	7841.26	±	818.723
		STM1194	fabD	3204.84	±	307.805
		STM1197	fabF	3228.16	±	400.183
		STM1700	fabI	17173.3	±	2844
		STM1195	fabG	6550.1	±	1258.26
		STM1193	fabH	1525.33	±	332.736
		STM1196	acpP	25762.6	±	8899.53
3 hydroxyacyl acyl carrier protein dehydratase n C100	FABAUNSATDEHYDR-RXN			5130.5	±	822.097	1	22042840	5130.5	±	822.097
3 hydroxyacyl acyl carrier protein dehydratase n C121	RXN0-2144			5130.5	±	822.097	1	22042840	5130.5	±	822.097
3 hydroxyacyl acyl carrier protein dehydratase n C141	3-HYDROXYDECANOYL-ACP-DEHYDR-ENZRXN			5130.5	±	822.097	1	22042840	5130.5	±	822.097
3 hydroxyacyl acyl carrier protein dehydratase n C161	3-HYDROXYDECANOYL-ACP-DEHYDR-ENZRXN			5130.5	±	822.097	1	22042840	5130.5	±	822.097
3 oxoacyl acyl carrier protein reductase n C100	3-OXOACYL-ACP-REDUCT-RXN			5130.5	±	822.097	1	22042840	5130.5	±	822.097
3 oxoacyl acyl carrier protein reductase n C120	3-OXOACYL-ACP-REDUCT-RXN			5130.5	±	822.097	1	22042840	5130.5	±	822.097
3 oxoacyl acyl carrier protein reductase n C121	RXN0-2142			5130.5	±	822.097	1	22042840	5130.5	±	822.097
3 oxoacyl acyl carrier protein reductase n C140	3-OXOACYL-ACP-REDUCT-RXN			5130.5	±	822.097	1	22042840	5130.5	±	822.097
3 oxoacyl acyl carrier protein reductase n C141	3-OXOACYL-ACP-REDUCT-RXN			5130.5	±	822.097	1	22042840	5130.5	±	822.097
3 oxoacyl acyl carrier protein reductase n C160	3-OXOACYL-ACP-REDUCT-RXN			5130.5	±	822.097	1	22042840	5130.5	±	822.097
3 oxoacyl acyl carrier protein reductase n C161	3-OXOACYL-ACP-REDUCT-RXN			5130.5	±	822.097	1	22042840	5130.5	±	822.097
3 oxoacyl acyl carrier protein reductase n C180	3-OXOACYL-ACP-REDUCT-RXN			5130.5	±	822.097	1	22042840	5130.5	±	822.097
3 oxoacyl acyl carrier protein reductase n C181	3-OXOACYL-ACP-REDUCT-RXN			5130.5	±	822.097	1	22042840	5130.5	±	822.097
3 oxoacyl acyl carrier protein reductase n C40	3-OXOACYL-ACP-REDUCT-RXN			5130.5	±	822.097	1	22042840	5130.5	±	822.097
3 oxoacyl acyl carrier protein reductase n C60	3-OXOACYL-ACP-REDUCT-RXN			5130.5	±	822.097	1	22042840	5130.5	±	822.097
3 oxoacyl acyl carrier protein reductase n C80	3-OXOACYL-ACP-REDUCT-RXN			5130.5	±	822.097	1	22042840	5130.5	±	822.097
3 oxoacyl acyl carrier protein synthase n C100	3-OXOACYL-ACP-SYNTH-RXN			5130.5	±	822.097	1	22042840	5130.5	±	822.097
3 oxoacyl acyl carrier protein synthase n C120	3-OXOACYL-ACP-SYNTH-RXN			5130.5	±	822.097	1	22042840	5130.5	±	822.097
3 oxoacyl acyl carrier protein synthase n C121	RXN0-2141			5130.5	±	822.097	1	22042840	5130.5	±	822.097
3 oxoacyl acyl carrier protein synthase n C140	3-OXOACYL-ACP-SYNTH-RXN			5130.5	±	822.097	1	22042840	5130.5	±	822.097
3 oxoacyl acyl carrier protein synthase n C141	RXN0-2141			5130.5	±	822.097	1	22042840	5130.5	±	822.097
3 oxoacyl acyl carrier protein synthase n C160	3-OXOACYL-ACP-SYNTH-RXN			5130.5	±	822.097	1	22042840	5130.5	±	822.097
3 oxoacyl acyl carrier protein synthase n C161	3-OXOACYL-ACP-SYNTH-RXN			5130.5	±	822.097	1	22042840	5130.5	±	822.097
3 oxoacyl acyl carrier protein synthase n C180	3-OXOACYL-ACP-SYNTH-RXN			5130.5	±	822.097	1	22042840	5130.5	±	822.097
3 oxoacyl acyl carrier protein synthase n C181	3-OXOACYL-ACP-SYNTH-RXN			5130.5	±	822.097	1	22042840	5130.5	±	822.097
3 oxoacyl acyl carrier protein synthase n C60	3-OXOACYL-ACP-SYNTH-RXN			5130.5	±	822.097	1	22042840	5130.5	±	822.097
3 oxoacyl acyl carrier protein synthase n C80	3-OXOACYL-ACP-SYNTH-RXN			5130.5	±	822.097	1	22042840	5130.5	±	822.097
enoyl acyl carrier protein reductase NADH n C100	ENOYL-ACP-REDUCT-NADH-RXN			5130.5	±	822.097	1	22042840	5130.5	±	822.097
enoyl acyl carrier protein reductase NADPH n C100	ENOYL-ACP-REDUCT-NADPH-RXN			5130.5	±	822.097	1	22042840	5130.5	±	822.097
enoyl acyl carrier protein reductase NADH n C120	ENOYL-ACP-REDUCT-NADH-RXN			5130.5	±	822.097	1	22042840	5130.5	±	822.097
enoyl acyl carrier protein reductase NADPH n C120	ENOYL-ACP-REDUCT-NADPH-RXN			5130.5	±	822.097	1	22042840	5130.5	±	822.097
enoyl acyl carrier protein reductase NADH n C121	ENOYL-ACP-REDUCT-NADH-RXN			5130.5	±	822.097	1	22042840	5130.5	±	822.097
enoyl acyl carrier protein reductase NADPH n C121	RXN0-2145			5130.5	±	822.097	1	22042840	5130.5	±	822.097
enoyl acyl carrier protein reductase NADH n C140	ENOYL-ACP-REDUCT-NADH-RXN			5130.5	±	822.097	1	22042840	5130.5	±	822.097
enoyl acyl carrier protein reductase NADPH n C140	ENOYL-ACP-REDUCT-NADPH-RXN			5130.5	±	822.097	1	22042840	5130.5	±	822.097
enoyl acyl carrier protein reductase NADH n C141	ENOYL-ACP-REDUCT-NADH-RXN			5130.5	±	822.097	1	22042840	5130.5	±	822.097
enoyl acyl carrier protein reductase NADPH n C141	ENOYL-ACP-REDUCT-NADPH-RXN			5130.5	±	822.097	1	22042840	5130.5	±	822.097
enoyl acyl carrier protein reductase NADH n C160	ENOYL-ACP-REDUCT-NADH-RXN			5130.5	±	822.097	1	22042840	5130.5	±	822.097
enoyl acyl carrier protein reductase NADPH n C160	ENOYL-ACP-REDUCT-NADPH-RXN			5130.5	±	822.097	1	22042840	5130.5	±	822.097
enoyl acyl carrier protein reductase NADH n C161	ENOYL-ACP-REDUCT-NADH-RXN			5130.5	±	822.097	1	22042840	5130.5	±	822.097
enoyl acyl carrier protein reductase NADPH n C161	ENOYL-ACP-REDUCT-NADPH-RXN			5130.5	±	822.097	1	22042840	5130.5	±	822.097
enoyl acyl carrier protein reductase NADH n C180	ENOYL-ACP-REDUCT-NADH-RXN			5130.5	±	822.097	1	22042840	5130.5	±	822.097
enoyl acyl carrier protein reductase NADPH n C180	ENOYL-ACP-REDUCT-NADPH-RXN			5130.5	±	822.097	1	22042840	5130.5	±	822.097
enoyl acyl carrier protein reductase NADH n C181	ENOYL-ACP-REDUCT-NADH-RXN			5130.5	±	822.097	1	22042840	5130.5	±	822.097
enoyl acyl carrier protein reductase NADPH n C181	ENOYL-ACP-REDUCT-NADPH-RXN			5130.5	±	822.097	1	22042840	5130.5	±	822.097
enoyl acyl carrier protein reductase NADH n C40	ENOYL-ACP-REDUCT-NADH-RXN			5130.5	±	822.097	1	22042840	5130.5	±	822.097
enoyl acyl carrier protein reductase NADPH n C40	ENOYL-ACP-REDUCT-NADPH-RXN			5130.5	±	822.097	1	22042840	5130.5	±	822.097
enoyl acyl carrier protein reductase NADH n C60	ENOYL-ACP-REDUCT-NADH-RXN			5130.5	±	822.097	1	22042840	5130.5	±	822.097
enoyl acyl carrier protein reductase NADPH n C60	ENOYL-ACP-REDUCT-NADPH-RXN			5130.5	±	822.097	1	22042840	5130.5	±	822.097
enoyl acyl carrier protein reductase NADH n C80	ENOYL-ACP-REDUCT-NADH-RXN			5130.5	±	822.097	1	22042840	5130.5	±	822.097
enoyl acyl carrier protein reductase NADPH n C80	ENOYL-ACP-REDUCT-NADPH-RXN			5130.5	±	822.097	1	22042840	5130.5	±	822.097
beta ketoacyl ACP synthase	3-OXOACYL-ACP-SYNTH-BASE-RXN			5130.5	±	822.097	1	22042840	5130.5	±	822.097
beta ketoacyl ACP synthase 2	3-OXOACYL-ACP-COA-SYNTHIII-ENZRXN			5130.5	±	822.097	1	22042840	5130.5	±	822.097
Malonyl ACP decarboxylase	MALONYL-ACPDECARBOX-RXN			5130.5	±	822.097	1	22042840	5130.5	±	822.097
Malonyl CoA ACP transacylase	MALONYL-COA-ACP-TRANSACYL-RXN			5130.5	±	822.097	1	22042840	5130.5	±	822.097
trans 2 decenoyl ACP isomerase	5.3.3.14-RXN			5130.5	±	822.097	1	22042840	5130.5	±	822.097
D glycero D manno heptose 1 7 bisphosphate phosphatase	ENZRXN0-5761	STM0248	yaeD	466.732	±	68.8974	36	20050699	16802.4	±	2480.31
1 deoxy D xylulose 5 phosphate synthase	DXS-RXN	STM0422	dxs	149.504	±	81.0799	4.1	19778006	612.968	±	332.428
UDP 3 O 3 hydroxymyristoyl glucosamine acyltransferase	UDPHYDROXYMYRGLUCOSAMNACETYLTRANS-RXN	STM0226	lpxD	761.867	±	248.784	0.6	19655786	457.12	±	149.27
UDP N acetylglucosamine acyltransferase	UDPNACETYLGLUCOSAMACYLTRANS-RXN	STM0228	lpxA	681.42	±	149.64	7.2	10480918	4906.22	±	1077.41
glutamate 1 semialdehyde aminotransferase	GSAAMINOTRANS-RXN	STM0202	hemL	1241.69	±	317.3	3.8	1643048	4718.44	±	1205.74
S adenosylhomocysteine nucleosidase	ADENOSYLHOMOCYSTEINE-NUCLEOSIDASE-RXN	STM0207	pfs	2573.31	±	2617.61	2.6	16101288	6690.6	±	6805.78
methionine synthase	HOMOCYSMETB12-RXN	STM4188	metH	38.546	±	9.38025	26.8	9201956	1033.03	±	251.391
3 phosphoshikimate 1 carboxyvinyltransferase	2.5.1.19-RXN	STM0978	aroA	198.672	±	31.7161	46	3276677	9138.9	±	1458.94
3 dehydroquinate dehydratase irreversible	3-DEHYDROQUINATE-DEHYDRATASE-RXN	STM1358	aroD	70.5089	±	42.775	210	21087925	14806.9	±	8982.74
chorismate synthase	CHORISMATE-SYNTHASE-RXN	STM2384	aroC	115.989	±	25.9756	29	8703965	3363.69	±	753.293
3 deoxy D arabino heptulosonate 7 phosphate synthetase	DAHPSYN-RXN								69859	±	34152.1
		STM2670	aroF	474.578	±	192.101	25.9	11506923	12291.6	±	4975.41
		STM0760	aroG	924.036	±	468.325	62.3	15378531	57567.5	±	29176.7
shikimate dehydrogenase	SHIKIMATE-5-DEHYDROGENASE-RXN	STM3401	aroE	316.097	±	244.545	237	12637497	74915.1	±	57957.1
GTP cyclohydrolase II 25drapp	GTP-CYCLOHYDRO-II-RXN	STM1711	ribA	189.346	±	200.881	0.15	BRENDA	28.4019	±	30.1322
2 octaprenyl 6 hydroxyphenol methylase	2-OCTAPRENYL-6-OHPHENOL-METHY-RXN	STM2276	ubiG	271.421	±	114.504	6	10419476	1628.53	±	687.022
3 Dimethylubiquinonol 3 methyltransferase	DHHB-METHYLTRANSFER-ENZRXN	STM2276	ubiG	271.421	±	114.504	2	10419476	542.843	±	229.007
Octaprenyl pyrophosphate synthase	ENZRXN-14556	STM3305	ispB	225.421	±	137.249	0.06	11825609	13.5252	±	8.23496
hydroxymethylbilane synthase	OHMETHYLBILANESYN-RXN	STM3938	hemC	125.046	±	95.3593	24.3	1747120	3038.61	±	2317.23
Pyridoxine 5 phosphate synthase	PDXJ-ENZRXN	STM2578	pdxJ	325.635	±	84.8919	0.07	J. Am. Chem. Soc., 1999, 121: 7722–3	22.7945	±	5.94244
pantetheine phosphate adenylyltransferase	PANTEPADENYLYLTRAN-RXN	STM3725	kdtB	432.721	±	185.05	1.59	17873050	688.027	±	294.23
phosphopantothenoylcysteine decarboxylase	P-PANTOCYSDECARB-RXN	STM3730	dfp	320.177	±	110.668	0.88	11278255	281.756	±	97.3882
phosphopantothenate cysteine ligase	P-PANTOCYSLIG-RXN	STM3730	dfp	320.177	±	110.668	0.88	11278255	281.756	±	97.3882
dTDP 4 amino 4 6 dideoxy D glucose transaminase	RFFTRANS-RXN	STM3925	wecE	877.39	±	811.698	0.38	15271350	333.408	±	308.445
cytochrome oxidase bd ubiquinol 8 2 protons periplasm	CYT-O-UBIOX-ENZRXN			7471	±	6019.49	445	17176101	3.3246e+06	±	2.67867e+06
		STM0740	cydA	12102.3	±	10614.6
		STM0741	cydB	2839.7	±	1424.39
6 phosphogluconolactonase	6PGLUCONOLACT-RXN	STM0785	ybhE	5007.44	±	938.991	472	15766779	2.36351e+06	±	443204
pyruvate formate lyase	PYRUVFORMLY-RXN	STM0973	pflB	3967.45	±	460.882	192	20571026	761750	±	88489.3
phosphoserine transaminase	PSERTRANSAM-RXN	STM0977	serC	3857.27	±	375.303	0.39	8706854	1504.33	±	146.368
D galactose 1 phosphatase		STM1117	agp	4307.98	±	769.864	117	12455612	504033	±	90074.1
Threonyl tRNA synthetase	THREONINE--TRNA-LIGASE-RXN	STM1333	thrS	2301.78	±	917.069	0.64	12581352	1473.14	±	586.924
superoxide dismutase	SUPEROX-DISMUT-RXN								3.54337e+07	±	8.22617e+06
		STM4055	sodA	3982.79	±	1120.5	2810	11294629	1.11916e+07	±	3.14862e+06
		STM1431	sodB	10207.2	±	2137.92	2375	11669646	2.42421e+07	±	5.07756e+06
acetylornithine deacetylase	ACETYLORNDEACET-RXN	STM4120	argE	1371.78	±	225.425	550	17333302	754481	±	123984
acetylglutamate kinase	ACETYLGLUTKIN-RXN	STM4122	argB	389.608	±	267.378	40	20403363	15584.3	±	10695.1
Isocitrate lyase	ISOCIT-CLEAV-RXN	STM4184	aceA	768.926	±	176.477	10.5	9462957	8073.72	±	1853.01
Imidazole glycerol 3 phosphate synthase	GLUTAMIDOTRANS-RXN			1131.76	±	499.543	5.4	16142895	6111.52	±	2697.53
		STM2077	hisF	1302.51	±	270.256
		STM2075	hisH	961.011	±	728.831
glycogen synthase ADPGlc	GLYCOGENSYN-ENZRXN	STM3535	glgA	771.093	±	162.565	440	14665620	339281	±	71528.5
dUTP diphosphatase	DUTP-PYROP-RXN	STM3731	dut	1557.96	±	829.626	11	15208312	17137.5	±	9125.89
fumarate reductase	FUMARATE-REDN-ENZRXN			660.834	±	141.78	177	10486141	116968	±	25095
		STM4343	frdA	602.934	±	109.94
		STM4342	frdB	970.879	±	170.394
		STM4341	frdC	408.69	±	145.005
fumarate reductase	FUMARATE-REDN-ENZRXN			660.834	±	141.78	160	10486141	105734	±	22684.8
2 3 cyclic nucleotide phosphodiesterase UMP periplasm	CYCPHOSDIESTER-ENZRXN	STM4403	cpdB	58.0323	±	27.4655	29.4	15489502	1706.15	±	807.484
2 3 cyclic nucleotide phosphodiesterase CMP periplasm	CYCPHOSDIESTER-ENZRXN	STM4403	cpdB	58.0323	±	27.4655	25.2	15489502	1462.41	±	692.129
2 3 cyclic nucleotide phosphodiesterase AMP periplasm	CYCPHOSDIESTER-ENZRXN	STM4403	cpdB	58.0323	±	27.4655	22.4	15489502	1299.92	±	615.226
3 nucleotidase UMP periplasm	3-NUCLEOTID-ENZRXN	STM4403	cpdB	58.0323	±	27.4655	29.4	15489502	1706.15	±	807.484
3 nucleotidase CMP periplasm	3-NUCLEOTID-ENZRXN	STM4403	cpdB	58.0323	±	27.4655	25.2	15489502	1462.41	±	692.129
3 nucleotidase AMP periplasm	3-NUCLEOTID-ENZRXN	STM4403	cpdB	58.0323	±	27.4655	22.4	15489502	1299.92	±	615.226
L methionine S oxide reductase	ENZRXN0-941	STM4408	msrA	18298.3	±	2035.73	0.33	11677230	6038.46	±	671.789
UDP N acetylmuramateL alanyl gamma D glutamyl meso diaminopimelate ligase	ENZRXN0-3301	STM4416	mpl	55.9048	±	30.8277	4.8	7384195	268.343	±	147.973
UDP N acetylmuramateL alanyl gamma D glutamyl meso diaminopimelate D alanine ligase	ENZRXN0-3301	STM4416	mpl	55.9048	±	30.8277	3.2	7384195	178.895	±	98.6486
carbamoyl phosphate synthase glutamine hydrolysing	CARBPSYN-ENZRXN			105.211	±	60.6712	1.9	20187643	199.901	±	115.275
		STM0066	carA	317.248	±	151.37
		STM0067	carB	103.597	±	91.3147
UDP N acetylglucosamine N acetylmuramyl pentapeptide pyrophosphoryl undecaprenol N acetylglucosamine transferase	NACGLCTRANS-RXN	STM0128	murG	253.751	±	126.286	14	12538870	3552.51	±	1768.01
spermidine synthase	SPERMIDINESYN-RXN	STM0166	speE	631.615	±	144.179	1	4572733	631.615	±	144.179
pantothenate synthase	PANTOATE-BETA-ALANINE-LIG-RXN	STM0181	panC	654.818	±	1059.86	1.4	16990935	916.746	±	1483.8
Biotin synthase	2.8.1.6-RXN	STM0794	bioB	178.898	±	17.8343	0.002	15850983	0.357796	±	0.0356685
dethiobiotin synthase	DETHIOBIOTIN-SYN-RXN	STM0797	bioD	2870.74	±	691.803	0.06	9125495	172.244	±	41.5082
pyruvate oxidase	PYRUVOXID-RXN	STM0935	poxB	313.56	±	117.826	462	11104678	144865	±	54435.7
methylglyoxal synthase	METHGLYSYN-RXN	STM1076	mgsA	409.265	±	218.978	220	9665712	90038.3	±	48175.2
N methyltryptophan oxidase	RXN0-301	STM1160	solA	49.1848	±	29.1961	21.4	21526853	1052.56	±	624.796
NADH dehydrogenase ubiquinone 8	NADH-DHII-ENZRXN	STM1211	ndh	106.993	±	27.8039	84	10664466	8987.4	±	2335.53
L methionine R sulfoxide reductase	ENZRXN0-942	STM1291	yeaA	736.779	±	506.979	0.01	11677230	7.36779	±	5.06979
cyclopropane fatty acid synthase (Phosphatidylglycerol, n-C16:0)	CFA-ENZRXN	STM1427	cfa	136.023	±	70.9495	11.8	15491158	1605.07	±	837.204
lactoylglutathione lyase	GLYOXI-RXN	STM1435	gloA	359.228	±	139.116	338	14556652	121419	±	47021.4
pyridoxine 5 phosphate oxidase	PNPOXI-RXN	STM1448	pdxH	165.355	±	116.728	0.13	11786019	21.4962	±	15.1746
formaldehyde dehydrogenase	RXN-2962	STM1627	frmA	985.689	±	215.488	186	1731906	183338	±	40080.7
Pyruvate flavodoxin oxidoreductase	PYRUFLAVREDUCT-ENZRXN	STM1651	nifJ	182.079	±	70.3489	6.7	19558967	1219.93	±	471.338
Cobinamide adenyltransferase	BTUR2-ENZRXN	STM1718	btuR	276.821	±	160.825	7e-06	7860601	0.00193775	±	0.00112578
tryptophan synthase indoleglycerol phosphate	TRYPSYN-RXN			154.752	±	42.3127	8	902468	1238.02	±	338.501
		STM1726	trpB	399.795	±	47.4758
		STM1727	trpA	219.215	±	121.775
Nitrate reductase Ubiquinol 8 periplasm	NITRATREDUCTA-ENZRXN			1153.31	±	438.248	68	15615728	78424.8	±	29800.9
		STM1763	narH	1334.25	±	407.267
		STM1764	narG	972.362	±	469.228
dCTP deaminase	DCTP-DEAM-RXN	STM2121	dcd	56.1304	±	0	1.24	17651436	69.6017	±	0
polyphosphate kinase	PPK-ENZRXN	STM2501	ppk	27.611	±	11.2831	59	2164013	1629.05	±	665.703
3 mercaptopyruvate sulfurtransferase	MERCAPYSTRANS-RXN	STM2533	sseA	692.432	±	193.954	463	11445076	320596	±	89800.9
NADHflavorubredoxin oxidoreductase	ENZRXN0-3721	STM2841	norW	272.455	±	21.2771	15	12101220	4086.82	±	319.157
N acetylglutamate synthase	N-ACETYLTRANSFER-RXN	STM2992	argA	167.404	±	47.7281	0.16	17651682	26.7847	±	7.63649
Nucleoside triphosphate pyrophosphorylase itp	ENZRXN0-7315	STM3103	yggV	187.121	±	168.037	18.9	17976651	3536.58	±	3175.9
Nucleoside triphosphate pyrophosphorylase ditp	RXN0-1602	STM3103	yggV	187.121	±	168.037	13.2	17976651	2469.99	±	2218.09
Nucleoside triphosphate pyrophosphorylase xtp	RXN0-1603	STM3103	yggV	187.121	±	168.037	19.9	17976651	3723.7	±	3343.94
cystathionine b lyase	CYSTATHIONINE-BETA-LYASE-RXN	STM3161	metC	39.6303	±	13.8886	34.1	20014435	1351.39	±	473.602
glutamate synthase NADPH	GLUTAMATESYN-RXN	STM3331	gltD	153.816	±	37.4627	68	6450	10459.5	±	2547.46
Methionyl tRNA formyltransferase	ENZRXN0-2941	STM3407	fmt	158.327	±	48.084	13.9	10891086	2200.75	±	668.368
1 4 alpha glucan branching enzyme glycogen bglycogen	GLYCOGEN-BRANCH-RXN	STM3538	glgB	107.498	±	17.8298	4.5	11368019	483.74	±	80.234
asparagine synthetase	ASNSYNA-RXN	STM3877	asnA	40.2471	±	13.5392	13.4	1369484	539.311	±	181.426
DsbA protein reoxidation reaction aerobic	DSBBPROT-ENZRXN	STM1807	dsbB	418.425	±	167.963	3.7	15687215	1548.17	±	621.463
CDP Diacylglycerol pyrophostatase n C160	CDPDIGLYPYPHOSPHA-RXN	STM4064	ushB	12092.5	±	1555.15	3.6	1254556	43533.1	±	5598.55
