# Supplementary material for: Parallel Exploitation of Diverse Host Nutrients Enhances Salmonella Virulence
Source: PLoS Pathog. 2013 Apr 25;9(4):e1003301. doi: 10.1371/journal.ppat.1003301 (PMC3636032; doi:10.1371/journal.ppat.1003301)
Supplement: Table S3 — Mouse spleen and liver colonization phenotypes of Salmonella mutants. (XLS) [file ppat.1003301.s009.xls]

## Sheet:  
Mutant	Spleen colonization data							Liver colonization data							Type of mutant	Potential polar effects
	N	Days	log2 (CI) ± SD			P-value	FDR	N	Days	log2 (CI) ± SD			P-value	FDR
glpFK gldA glpT ugpB	17	3	-5.2719	±	2.14331	<0.0001	0.001	17	3	-5.779	±	1.897	<0.0001	0.001	transporter deletion	deletion of glpFK might affect glpX expression, deletions of glpT and ugpB possibly affect only other subunits within the same transport systems
ptsG manX mglB galP	9	3	-1.29489	±	0.535495	<0.0001	0.001	9	3	-0.9826	±	0.6978	0.0029	0.05	transporter deletion	deletions of manX and mglB possibly affect only other subunits within the same transport systems
idnT gntT	9	3	-0.694283	±	0.298641	0.0001	0.01	6	3	-0.6533	±	0.4283	0.0135	n.s.	transporter deletion	deletion of idnT might affect expression of idnR
proC	6	3	-1.65133	±	0.435837	0.0002	0.01	6	3	-1.667	±	0.4686	0.0003	0.01	auxotrophy	likely none
purA	8	4	-12.1549	±	4.90649	0.0002	0.01				n.d.				auxotrophy	likely none
pncB nadC	5	4	-7.60722	±	1.38657	0.0003	0.01				n.d.				auxotrophy	likely none
manX nagE	6	3	-1.42012	±	0.424542	0.0004	0.01	6	3	-1.27	±	0.4498	0.001	0.01	transporter deletion	deletion of manX possibly affects only other subunits within the same transport systems
pdxA STM0163	4	4	-4.76364	±	0.583331	0.0005	0.01				n.d.				auxotrophy	marker-less deletions of pdxA and stm0163 should have probably minimal polar effects on downstream genes
pyrF	5	3	-2.09913	±	0.477693	0.0006	0.01				n.d.				auxotrophy	deletion of pyrF might affect expression of yciH
manA	5	4	-4.08265	±	1.06767	0.001	0.01				n.d.				auxotrophy (requires mannose for normal LPS)	likely none
tsx	6	3	-1.22347	±	0.518221	0.0022	0.01				n.d.				transporter deletion	likely none
glpFK glpT ugpB	3	3	-2.34495	±	0.209946	0.0027	0.01	3	3	-2.36019	±	0.144392	0.0012	0.01	transporter deletion	deletion of glpFK might have some effect on glpX expression, deletions of glpT and ugpB possibly affect only other subunits within the same transport systems
manA manX	5	4	-3.85676	±	1.46032	0.0041	0.05				n.d.				auxotrophy / transporter deletion	deletion of manX possibly affects only other subunits within the same transport systems
purH	7	4	-4.60419	±	2.7489	0.0044	0.05				n.d.				auxotrophy	deletion of pyrF might affect expression of purD
fadD fadK	6	3	-1.7872	±	0.916188	0.005	0.05	6	3	-1.75	±	1.164	0.0143	n.s.	catabolic enzyme deletion	likely none
artP hisP	6	3	-1.25469	±	1.08627	0.0147	0.05	9	3	-1.141	±	0.9783	0.0081	0.05	transporter deletion	deletion of artP possibly affects only other subunits within the same transport systems
lldP	9	3	-0.488988	±	0.482012	0.016	0.05	9	3	-0.5077	±	0.7195	0.0672	n.s.	transporter deletion	deletion of lldP might affect expression of lldR and lldD
glpFK	6	3	-2.45391	±	0.555094	0.0166	0.05	3	3	-2.157	±	0.5763	0.023	n.s.	transporter deletion / catabolic enzyme deletion	deletion of glpFK might have affect glpX expression
glpFK glpT	3	3	-3.61426	±	0.818191	0.0167	0.05	3	3	-4.366	±	0.8499	0.0124	n.s.	transporter deletion / catabolic enzyme deletion	deletion of glpFK might affect glpX expression, deletion of glpT possibly affects only another subunit within the same transport systems
fucP	5	3	0.530844	±	0.301465	0.017	0.05	5	3	0.4645	±	0.4477	0.0812	n.s.	transporter deletion	deletion of fucP might affect expression of fucI, fucK, fucU, and fucR
lysA	6	3	-2.42102	±	1.7191	0.0182	0.05	6	3	-2.273	±	1.573	0.0166	n.s.	auxotrophy	likely none
manX	9	3	-0.428861	±	0.491645	0.0309	n.s.	9	3	-0.2673	±	0.537	0.1738	n.s.	transporter deletion	deletion of manX possibly affects only other subunits within the same transport systems
rbsB	3	3	0.637146	±	0.299239	0.0663	n.s.	3	3	0.3049	±	0.1165	0.0454	n.s.	transporter deletion	likely none
yicE xapB uraA nupC nupG	3	3	-0.962363	±	0.464738	0.0698	n.s.	3	3	-1.024	±	0.4822	0.0666	n.s.	transporter deletion	likely none
nanT	9	3	-0.456101	±	0.7574	0.1084	n.s.	9	3	-0.5767	±	0.6252	0.0244	n.s.	transporter deletion	deletion of nanT might affect expression of nanE, nanK, and yhcH
pheA tyrA trpA	6	3	0.50593	±	0.641132	0.1111	n.s.	7	3	0.1591	±	0.9264	0.6656	n.s.	auxotrophy	deletion of tyrA might affect expression of stm2668
yabJ thil	3	4	0.853403	±	0.578348	0.1251	n.s.				n.d.				auxotrophy	likely none
lysA cadA	6	4	0.567718	±	0.768362	0.13	n.s.				n.d.				transporter deletion / catabolic enzyme deletion	deletion of cadA might affect expression of yjdL
glgP malP	2	3	0.51656	±	0.164369	0.1409	n.s.				n.d.				transporter deletion	deletion of malP might affect expression of malQ
mglB galP	6	3	-0.46806	±	0.671694	0.1486	n.s.	6	3	-0.4047	±	0.8439	0.2929	n.s.	transporter deletion	deletion of mglB possibly affects only other subunits within the same transport systems
malG	6	3	-0.315484	±	0.547454	0.2171	n.s.	6	3	-0.4714	±	0.1408	0.0004	0.01	transporter deletion	likely none
leuB	6	3	-1.16666	±	2.29645	0.2684	n.s.	6	3	-0.9186	±	2.134	0.34	n.s.	auxotrophy	deletion of leuB might affect expression of leuC and leuD
iolD2	6	3	-0.173371	±	0.366076	0.2985	n.s.	6	3	0.08651	±	0.4306	0.6435	n.s.	catabolic enzyme deletion	likely none
thrC	3	3	0.190048	±	0.245391	0.3118	n.s.	3	3	0.3329	±	0.5587	0.4105	n.s.	auxotrophy	likely none
mtlA mtlD	8	3	-0.108228	±	0.637146	0.6455	n.s.				n.d.				transporter deletion / catabolic enzyme deletion	deletion of mtlAD might affect expression of mtlR
ilvD	3	3	-0.264658	±	0.923496	0.6688	n.s.	3	3	-0.1992	±	1	0.7631	n.s.	auxotrophy	deletion of ilvD might affect expression of ilvA
lysP hisP	7	3	0.0703252	±	0.58632	0.7618	n.s.	6	3	0.5192	±	0.8114	0.1778	n.s.	transporter deletion	likely none
metA cysE	6	3	-0.0221772	±	0.736139	0.944	n.s.	6	3	-0.02836	±	0.9693	0.9456	n.s.	auxotrophy	likely none
proP proW	6	3	0.00547454	±	0.534498	0.981	n.s.	6	3	0.3026	±	0.6038	0.2742	n.s.	transporter deletion	deletion of proW possibly affects only another subunit within the same transport systems
uhpT	3	3	0.778992	±	0.29997	1	n.s.	3	3	0.6808	±	0.1376	0.0133	n.s.	transporter deletion	likely none
exuT	6	3	-0.424542	±	0.419892	1	n.s.	6	3	-0.2965	±	0.3409	0.0864	n.s.	transporter deletion	likely none
deoP	6	3	-0.309172	±	0.306747	1	n.s.	6	3	-0.06854	±	0.1913	0.4203	n.s.	transporter deletion	deletion of deoP might affect expression of deoM
eutC	3	3	0.426868	±	0.187124	1	n.s.	6	3	0.2028	±	0.537	0.3974	n.s.	catabolic enzyme deletion	deletion of eutC might affect expression of eutR, eutK, and eutR
N, numbe rof mice; Days, infection period; CI, competitive index; FDR, false discovery rate for multiple comparison; n.s., not significant; n.d., not determined.
