# Supplementary material for: Parallel Exploitation of Diverse Host Nutrients Enhances Salmonella Virulence
Source: PLoS Pathog. 2013 Apr 25;9(4):e1003301. doi: 10.1371/journal.ppat.1003301 (PMC3636032; doi:10.1371/journal.ppat.1003301)
Supplement: Table S4 — In vitro growth characteristics of Salmonella auxotrophic mutants in chemically defined minimal M9 medium with or without supplementation. (XLS) [file ppat.1003301.s010.xls]

## Sheet: Sheet1
Mutant	Growth w/o supplement	Supplement	Concentration	Growthrate with supplement in % of wildtype
proC	0	proline	0.5 mM	92.9945	±	0.472516
purA	0	adenine	0.5 mM	104.212	±	0.892961
pncB nadC	0	β-Nicotinamide mononucleotide	1 mM	93.2216	±	2.88742
pdxA STM0163	0	pyridoxine	10 µM	104.501	±	5.54641
pyrF	0	uracil	0.36 mM	101.428	±	3.50171
purH	0	inosine	60 µM	98.3081	±	2.29863
lysA	0	lysine	0.5 mM	103.345	±	1.917
pheA tyrA trpA	0	phenylalanine, tyrosine, tryptophan	0.5 mM each	99.1815	±	3.61798
yabJ thil	0	thiamine hydrochloride	1 µM	91.9206	±	3.16691
leuB	0	leucine	0.5 mM	100.578	±	2.34047
thrC	0	threonine	0.5 mM	88.7473	±	0.736876
ilvD	0	leucine, isoleucine, valine	0.5 mM each	100.821	±	2.90035
metA cysE	0	methionine, cystein	0.5 mM each	97.9083	±	2.58637
