# Supplementary material for: Parallel Exploitation of Diverse Host Nutrients Enhances Salmonella Virulence
Source: PLoS Pathog. 2013 Apr 25;9(4):e1003301. doi: 10.1371/journal.ppat.1003301 (PMC3636032; doi:10.1371/journal.ppat.1003301)
Supplement: Table S5 — Evidence for Salmonella access to host nutrients based on mutant phenotypes. (XLS) [file ppat.1003301.s011.xls]

## Sheet: Sheet1
Nutrient	Availability	Evidence
Glycerol	Yes	Strong attenuation of glycerol/glycerol-3-P utilization mutant glpKF gldA glpT ugpB; glycerol-3-P had at most weak contribution based on non-detectable phenotypes of glycerol-3-P transporters GlpT and UgpB (compare phenotypes of glpFK, glpFK glpT, and glpFK glpT ugpB).
Fatty acids	Yes	Attenuation of fatty acid utilization mutant fadD fadK.
N-Acetylglucosamine (GlcNAc)	Yes	Attenuation of GlcNAc transport mutant manX nagE. This mutant was also defective for transport of other nutrients; however, its attenuation was dependent on the GlcNAc-specific transporter nagE based on the non-significant attenuation of manX.
Glucose	Yes	Previously reported attenuation of glucose utilization mutant ptsG manXYZ glk [PMID: 19380470]. This was confirmed in this study based on attenuation of glucose transport mutant ptsG manX mglB galP. This mutant was also defective for transport of other nutrients; however, ist attenuation was mostly due to glucose-specific ptsG based on comparisons with mglB galP and manX
L-Lactate	Yes	Attenuation of lactate transport mutant lldP.
Glutamine	Yes	Previously reported virulence of glutamine auxotroph glnA [PMID: 9009317]
Threonine	Yes	Virulence of threonine auxotroph thrC.
Valine	Yes	Virulence of valine auxotroph ilvD.
Lysine	Yes	Partial virulence of lysine auxotroph lysA; full virulence of lysA cadA, in which wasteful decarboxylation of lysine is blocked.
Proline	Yes	Virulence of proline auxotroph proC.
Arginine	Yes	Attenuation of arginine transport mutant artP hisP; its attenuation was dependent on the arginine-specific transporter artP based on the non-significant attenuation of lysP hisP.
Leucine	Yes	Virulence of leucine auxotroph leuB.
Phenylalanine	Yes	Virulence of phenylalanine/tyrosine/tryptophan auxotroph pheA tyrA trpA.
Methionine	Yes	Virulence of methionine/cysteine auxotroph metA cysE.
Tryptophan	Yes	Virulence of phenylalanine/tyrosine/tryptophan auxotroph pheA tyrA trpA.
Isoleucine	Yes	Virulence of isoleucine auxotroph ilvD.
Histidine	Yes	Virulence of the parental strain SL1344, which is a histidine auxotroph [PMID: 7015147].
Cysteine	Yes	Virulence of methionine/cysteine auxotroph metA cysE.
Tyrosine	Yes	Virulence of phenylalanine/tyrosine/tryptophan auxotroph pheA tyrA trpA.
Uridine/Cytidine	Yes	Previously reported growth of pyrimidine auxotroph pyrF [PMID: 16541065].
Deoxyinosine/Inosine	Yes	Previously reported partial attenuation of inosine auxotroph purH and strong attenuation of guanosine auxotroph guaAB and adenosine auxotroph purA [PMID: 2849016]
Adenosine	Yes	Previously reported residual growth of adenosine auxotroph purA [PMID: 16541065].
Nicotinate mononucleotide (NMN)	Yes	Previously reported high virulence of nicotinate/NMN auxotroph nadA [PMID: 15601727], and residual colonization of NMN auxotroph nadC pncB.
Nicotinate	Yes	Previously reported high virulence of nicotinate/NMN auxotroph nadA [PMID: 15601727], and strong attenuation of NMN auxotroph nadC pncB.
p-Aminobenzoate (PABA)	Yes	Previously reported growth of PABA auxotroph pabC [PMID: 16541065].
Thiamin	Yes	Virulence of thiamine auxotroph yabJ thiI.
Pyridoxal	Yes	Partial virulence of pyridoxal auxotroph pdxA stm0163.
2,3-Dihydroxybenzoate	Yes	Previously reported avirulence of ubiquinone deficient ubiC, but residual growth of aroA which is deficient in biosynthesis of ubiquinone precursor chorismate [PMID: 16541065]. 2,3-dihydroxybenzoate is possible source of residual chorismate [PMID: 9797725] for ubiquinone biosynthesis.
Pantothenate	Yes	Previously reported virulence of pantothenate auxotrophs panC and panE [PMID: 19649318]
Hydrogen	Yes	Previously reported attenuation of hydrogen utilization mutant hyd hya hyb; direct measurment of availability in spleen [PMID: 15501756]
Glycerol-3-phosphate	Low	Non-significant phenotypes of glycerol-3-P transporters GlpT and UgpB (compare phenotypes of glpFK, glpFK glpT, and glpFK glpT ugpB).
Mannose	Low	Non-significant phenotype of mannose transporter manX in mannose auxotroph manA (compare manA and manX manA phenotypes).
Galactose	Low	Non-significant phenotype of galactose transport mutant mglB galP.
Sialic acid	Low	Non-significant phenotype of sialic acid transport mutant nanT.
Hexuronic acids	Low	Non-significant phenotype of hexuronic acids transport mutant exuT.
Maltose	Low	Non-significant phenotype of maltose transport mutant malG (malX is pseudogene in LT2 and SL1344).
Hexose-phosphates	Low	Non-significant phenotype of hexose-phosphates transport mutant uhpT.
Mannitol	Low	Non-significant phenotype of mannitol utilization mutant mtlAD.
Fucose	Low	Non-significant phenotype of fucose transport mutant fucP (fucP is pseudogene in LT2 but apparently functional in SL1344).
Ribose	Low	Non-significant phenotype of ribose transport mutant ribB.
Deoxyribose	Low	Non-significant phenotype of deoxyribose transport mutant deoP.
Myo-inositol	Low	Non-significant phenotype of myo-inositol utilization mutant iolD2.
Ethanolamine	Low	Previously reported non-significant phenotype of ethanolamine utilization mutant eutC [PMID: 21969563]; confirmed in this study.
Propandiol	Low	Previously reported non-significant phenotype of propandiol utilization mutants pduA and pduC [PMID: 19649318]
Allantoin	Low	Previously reported non-significant phenotype of allantoine utilization mutant allB [PMID: 21611691]
