# Supplementary material for: Parallel Exploitation of Diverse Host Nutrients Enhances Salmonella Virulence
Source: PLoS Pathog. 2013 Apr 25;9(4):e1003301. doi: 10.1371/journal.ppat.1003301 (PMC3636032; doi:10.1371/journal.ppat.1003301)
Supplement: Table S6 — Novel metabolites included in an updated genome-scale Salmonella metabolic network reconstruction. (XLS) [file ppat.1003301.s012.xls]

## Sheet:  
Metabolite name	Description	Compartment	Charge	Formula	Kegg ID	PubChem ID	CheBI ID	Comment
M_icolipamin_c	inner-core-oligosaccharide-lipid-A-E-coli min	c	-9	C139H242N2O67P3	NA	NA	NA	Generation of a minimal LPS due to multiple in vivo phenotypes (no phosphorylation of 2nd heptose (rfaY), no rfaS, no abequose (rfbH/J/V/F/G/I) [PMID: 19649318 ; 19578432]
M_gicolipamin_c	glucosyl-inner-core-oligosaccharide-lipid-A min	c	-9	C145H252N2O72P3	NA	NA	NA	Generation of a minimal LPS due to multiple in vivo phenotypes (no phosphorylation of 2nd heptose (rfaY), no rfaS, no abequose (rfbH/J/V/F/G/I) [PMID: 19649318 ; 19578432]
M_gagicolipamin_c	galactosyl-glucosyl-inner-core-oligosaccharide-lipid-A min	c	-9	C151H262N2O77P3	NA	NA	NA	Generation of a minimal LPS due to multiple in vivo phenotypes (no phosphorylation of 2nd heptose (rfaY), no rfaS, no abequose (rfbH/J/V/F/G/I) [PMID: 19649318 ; 19578432]
M_ggagicolipamin_c	glucosyl-galactosyl-glucosyl-inner-core-oligosaccharide-lipid-A min	c	-9	C157H272N2O82P3	NA	NA	NA	Generation of a minimal LPS due to multiple in vivo phenotypes (no phosphorylation of 2nd heptose (rfaY), no rfaS, no abequose (rfbH/J/V/F/G/I) [PMID: 19649318 ; 19578432]
M_gggagicolipamin_c	glucosyl-glucosyl-galactosyl-glucosyl-inner-core-oligosaccharide-lipid-A min	c	-9	C163H282N2O87P3	NA	NA	NA	Generation of a minimal LPS due to multiple in vivo phenotypes (no phosphorylation of 2nd heptose (rfaY), no rfaS, no abequose (rfbH/J/V/F/G/I) [PMID: 19649318 ; 19578432]
M_colipamin_c	core-oligosaccharide-lipid-A min	c	-9	C170H294N2O93P3	NA	NA	NA	Generation of a minimal LPS due to multiple in vivo phenotypes (no phosphorylation of 2nd heptose (rfaY), no rfaS, no abequose (rfbH/J/V/F/G/I) [PMID: 19649318 ; 19578432]
M_colipamin_e	core-oligosaccharide-lipid-A min	e	-9	C170H294N2O93P3	NA	NA	NA	Generation of a minimal LPS due to multiple in vivo phenotypes (no phosphorylation of 2nd heptose (rfaY), no rfaS, no abequose (rfbH/J/V/F/G/I) [PMID: 19649318 ; 19578432]
M_colipamin_p	core-oligosaccharide-lipid-A min	p	-9	C170H294N2O93P3	NA	NA	NA	Generation of a minimal LPS due to multiple in vivo phenotypes (no phosphorylation of 2nd heptose (rfaY), no rfaS, no abequose (rfbH/J/V/F/G/I) [PMID: 19649318 ; 19578432]
M_udcpo4min_c	Undecaprenyl diphosphate galactose-rhamnose-mannose min	c	-2	C73H122O21P2	NA	NA	NA	Generation of a minimal LPS due to multiple in vivo phenotypes (no phosphorylation of 2nd heptose (rfaY), no rfaS, no abequose (rfbH/J/V/F/G/I) [PMID: 19649318 ; 19578432]
M_udcpo4min_e	Undecaprenyl diphosphate galactose-rhamnose-mannose min	e	-2	C73H122O21P2	NA	NA	NA	Generation of a minimal LPS due to multiple in vivo phenotypes (no phosphorylation of 2nd heptose (rfaY), no rfaS, no abequose (rfbH/J/V/F/G/I) [PMID: 19649318 ; 19578432]
M_udcpo4min_p	Undecaprenyl diphosphate galactose-rhamnose-mannose min	p	-2	C73H122O21P2	NA	NA	NA	Generation of a minimal LPS due to multiple in vivo phenotypes (no phosphorylation of 2nd heptose (rfaY), no rfaS, no abequose (rfbH/J/V/F/G/I) [PMID: 19649318 ; 19578432]
M_colipaOAmin_e	Membrane LPS mixture min	e			NA	NA	NA	Generation of a minimal LPS due to multiple in vivo phenotypes (no phosphorylation of 2nd heptose (rfaY), no rfaS, no abequose (rfbH/J/V/F/G/I) [PMID: 19649318 ; 19578432]
M_OA_STmin_p	OA_STmin[p]	p			NA	NA	NA	Generation of a minimal LPS due to multiple in vivo phenotypes (no phosphorylation of 2nd heptose (rfaY), no rfaS, no abequose (rfbH/J/V/F/G/I) [PMID: 19649318 ; 19578432]
M_cys_D_c	D-Cysteine	c	0	C3H7NO2S	C00793	4051	16375	Cytoplasmatic D-cysteine not present in STM_v1.0.xml [PMID: 17593909]
M_pydam_e	Pyridoxamine	e	1	C8H13N2O2	C00534	3816	16410	In vivo phenotype of pdxA STM0163 mutant [This study]. Uptake of pyridoxamine possible in Salmonella [PMID: 323431 ; 6250600 ; 6270288]
M_pydam_p	Pyridoxamine	p	1	C8H13N2O2	C00534	3816	16410	In vivo phenotype of pdxA STM0163 mutant [This study]. Uptake of pyridoxamine possible in Salmonella [PMID: 323431 ; 6250600 ; 6270288]
M_23dhb_e	2-3-Dihydroxybenzoate	e	-1	C7H5O4	C00196	3496	18026	Combination of ubiC and aroA phenotypes; likely precursor to partially supplement chorismate requirements for slow growth of aroA, would not rescue ubiC [PMID: 16541065]
M_23dhb_p	2-3-Dihydroxybenzoate	p	-1	C7H5O4	C00196	3496	18026	Combination of ubiC and aroA phenotypes; likely precursor to partially supplement chorismate requirements for slow growth of aroA, would not rescue ubiC [PMID: 16541065]
M_6cthydptn_c	6-carboxy-5,6,7,8-tetrahydropterin	c	-1	C7H8N5O3	61032			Compound added based on homology of STM2949 to queD (b2765) of E.coli [PMID: 19231875]
M_eca4colipamin_e	enterobacterial-common-antigen-x4-minimal_core-oligosaccharide-lipid-A	e	-15	C272H447N14O160P4	NA	NA	NA	Generation of a minimal LPS and a minimal enterobacterial common antigen due to multiple in vivo phenotypes (no phosphorylation of 2nd heptose (rfaY), no rfaS, no abequose (rfbH/J/V/F/G/I) [PMID: 19649318 ; 19578432] as well as based on conflicts with STM3918 (rfe), STM3924 (wecD), STM3921 (wecC), STM3925 (wecE)
M_eca4colipamin_p	enterobacterial-common-antigen-x4-minimal_core-oligosaccharide-lipid-A	p	-15	C272H447N14O160P4	NA	NA	NA	Generation of a minimal LPS and a minimal enterobacterial common antigen due to multiple in vivo phenotypes (no phosphorylation of 2nd heptose (rfaY), no rfaS, no abequose (rfbH/J/V/F/G/I) [PMID: 19649318 ; 19578432] as well as based on conflicts with STM3918 (rfe), STM3924 (wecD), STM3921 (wecC), STM3925 (wecE)
M_peptide_c	tRNAs charged with amino acids for peptide synthesis	c			NA	NA	NA	Integration of all tRNA ligation products for peptide biosynthesis
