# Supplementary material for: Parallel Exploitation of Diverse Host Nutrients Enhances Salmonella Virulence
Source: PLoS Pathog. 2013 Apr 25;9(4):e1003301. doi: 10.1371/journal.ppat.1003301 (PMC3636032; doi:10.1371/journal.ppat.1003301)
Supplement: Table S7 — Changed reactions in the Salmonella metabolic network reconstruction. (XLS) [file ppat.1003301.s013.xls]

## Sheet:  
Reaction name	Genes	Reactants	products	Change	Comment
R_ECA4OALminpp	STM3713	M_colipamin_p + M_eca4und_p	M_h_p + M_eca4colipamin_p + M_udcpdp_p	New reaction	Generation of a minimal LPS and a minimal enterobacterial common antigen due to multiple in vivo phenotypes (no phosphorylation of 2nd heptose (rfaY), no rfaS, no abequose (rfbH/J/V/F/G/I) [PMID: 19649318 ; 19578432] as well as based on conflicts with STM3918 (rfe), STM3924 (wecD), STM3921 (wecC), STM3925 (wecE)
R_ECA4COLIPAmintex		M_eca4colipamin_p	M_eca4colipamin_e	New reaction	Generation of a minimal LPS and a minimal enterobacterial common antigen due to multiple in vivo phenotypes (no phosphorylation of 2nd heptose (rfaY), no rfaS, no abequose (rfbH/J/V/F/G/I) [PMID: 19649318 ; 19578432] as well as based on conflicts with STM3918 (rfe), STM3924 (wecD), STM3921 (wecC), STM3925 (wecE)
R_EX_eca4colipamin_e		M_eca4colipamin_e		New reaction	Generation of a minimal LPS and a minimal enterobacterial common antigen due to multiple in vivo phenotypes (no phosphorylation of 2nd heptose (rfaY), no rfaS, no abequose (rfbH/J/V/F/G/I) [PMID: 19649318 ; 19578432] as well as based on conflicts with STM3918 (rfe), STM3924 (wecD), STM3921 (wecC), STM3925 (wecE)
R_PEPTIDEsyn		M_alatrna_c *0.748399 + M_argtrna_c *0.130805 + M_asntrna_c *0.272689 + M_asptrna_c *0.374015 + M_cystrna_c *0.017197 + M_glntrna_c *0.200228 + M_glutrna_c *0.256058 + M_glytrna_c *1.498961 + M_histrna_c *0.067143 + M_iletrna_c *0.087361 + M_leutrna_c *0.206491 + M_lystrna_c *0.311404 + M_mettrna_c *0.104726	M_peptide_c *1 + M_trnaala_c *0.748399 + M_trnaarg_c *0.130805 + M_trnaasn_c *0.272689 + M_trnaasp_c *0.374015 + M_trnacys_c *0.017197 + M_trnagln_c *0.200228 + M_trnaglu_c *0.256058 + M_trnagly_c *1.498961 + M_trnahis_c *0.067143 + M_trnaile_c *0.087361 + M_trnaleu_c *0.206491 + M_trnalys_c *0.311404	New reaction	Consumption of aminoacyl tRNAs for peptide synthesis
R_SDPTA	( s0001 or STM3468 )	M_akg_c + M_sl26da_c	M_glu_L_c + M_sl2a6o_c	Changed genes	Second, non-identified enzyme present [http://pubs.rsc.org/en/Content/ArticleLanding/2001/P1/b106146c (Cox, 2001)]
R_RHCCE	( s0001 or STM2817 )	M_rhcys_c	M_hcys_L_c + M_dhptd_c	Changed genes	Spontaneous reaction possible [PMID: 18564424]
R_AIRC2	( s0001 or STM0533 )	M_atp_c + M_hco3_c + M_air_c	M_adp_c + M_pi_c + M_h_c + M_5caiz_c	Changed genes	Spontaneous reaction possible [PMID: 7918411]
R_DINStex	STM0413	M_din_e	M_din_p	Changed genes	Additional transport substrate for TsX (STM0413) based on ist binding of deoxynucleosides [PMID: 2458926]
R_DINSt2pp	( STM3113 or STM2409 )	M_h_p + M_din_p	M_h_c + M_din_c	Changed genes	NupC transports inosine/deoxyinosine [PMID: 14668133]
R_INSt2pp	( STM3113 or STM2409 )	M_h_p + M_ins_p	M_h_c + M_ins_c	Changed genes	NupC transports inosine/deoxyinosine [PMID: 14668133]
R_DCYTtex	( STM0320 or STM0999 or STM1473 or STM2267 )	M_dcyt_e	M_dcyt_p	Changed genes	tsx mutant can still take up cytidine und deoxycytidine [PMID: 374403]
R_HCO3E	( STM0171 or PSLT046 )	M_h2o_c + M_co2_c	M_h_c + M_hco3_c	Changed genes	Additional carbonic anhydrases PSLT046 (mig-5, stCA2) [PMID: 21570835]
R_PYDAMtex	( STM0320 or STM0999 or STM1473 or STM2267 )	M_pydam_e	M_pydam_p	New reaction	Pyridoxamine uptake possible [PMID: 323431, 6250600, 6270288]
R_EX_pydam_e		M_pydam_e		New reaction	Pyridoxamine uptake possible [PMID: 323431, 6250600, 6270288]
R_PYDAMtpp		M_pydam_p	M_pydam_c	New reaction	Pyridoxamine uptake possible [PMID: 323431, 6250600, 6270288]
R_CYSDabcpp		M_h2o_c + M_atp_c + M_cys_D_p	M_adp_c + M_pi_c + M_h_c + M_cys_D_c	New reaction	D-cysteine uptake possible [PMID: 17593909]
R_EX_pydx_e		M_pydx_e		Changed upper boundary	Enables efflux out of cell.
R_ACGAptspp	( STM1830 and STM1831 and STM1832 and STM2431 and STM2432 ) or ( STM0685 and STM2431 and STM2432 ) )	M_acgam_p + M_pep_c	M_acgam6p_c + M_pyr_c	Changed genes	Transport of GlcNAc by ManXYZ, but not PtsG-Crr.
R_GALUi	STM1752	M_h_c + M_utp_c + M_g1p_c	M_ppi_c + M_udpg_c	Changed genes	STM2098 (galF) removed, since GalF interacts with GalU, enhances thermal stability and reduces pyrophosphorolysis, but GalU is sufficient for reaction [PMID: 8971705]
R_DHBD	STM0598	M_nad_c + M_23ddhb_c	M_h_c + M_nadh_c + M_23dhb_c	Changed reversibility	Reversibility of reaction introduced to allow slow in vivo growth of aroA mutant [PMID: 16541065]
R_ICHORT	STM0597	M_h2o_c + M_ichor_c	M_pyr_c + M_23ddhb_c	Changed reversibility	Reversibility of reaction introduced to allow slow in vivo growth of aroA mutant [PMID: 16541065]
R_G3PD2	STM3700	M_nadp_c + M_glyc3p_c	M_h_c + M_nadph_c + M_dhap_c	Changed reversibility	Reaction irreversible due to feedback inhibition of glycerol-3p [PMID: 28326]
R_ATPPRT	STM2071	M_atp_c + M_prpp_c	M_ppi_c + M_prbatp_c	Changed boundaries	Reaction does not take place in strain SL1344 hisG4 [PMID: 7015147]. Upper and lower bound set to 0.
R_6CTHYDPTNS	STM2949	M_h2o_c + M_ahdt_c	M_h_c + M_pppi_c + M_acald_c + M_6cthydptn_c	New reaction	Reaction added based on homology of STM2949 to E.coli queD (b2765) i [PMID: 19231875]
R_PAPA120	( STM1710 or s0001 )	M_h2o_c + M_pa120_c	M_12dgr120_c + M_pi_c	Changed genes	Phosphatidate phosphatase reaction with additional, unknown enzyme [PMID: 1309518]
R_PAPA120pp	( STM1710 or s0001 )	M_h2o_p + M_pa120_p	M_12dgr120_p + M_pi_p	Changed genes	Phosphatidate phosphatase reaction with additional, unknown enzyme [PMID: 1309518]
R_PAPA140	( STM1710 or s0001 )	M_h2o_c + M_pa140_c	M_12dgr140_c + M_pi_c	Changed genes	Phosphatidate phosphatase reaction with additional, unknown enzyme [PMID: 1309518]
R_PAPA140pp	( STM1710 or s0001 )	M_h2o_p + M_pa140_p	M_12dgr140_p + M_pi_p	Changed genes	Phosphatidate phosphatase reaction with additional, unknown enzyme [PMID: 1309518]
R_PAPA141	( STM1710 or s0001 )	M_h2o_c + M_pa141_c	M_12dgr141_c + M_pi_c	Changed genes	Phosphatidate phosphatase reaction with additional, unknown enzyme [PMID: 1309518]
R_PAPA141pp	( STM1710 or s0001 )	M_h2o_p + M_pa141_p	M_12dgr141_p + M_pi_p	Changed genes	Phosphatidate phosphatase reaction with additional, unknown enzyme [PMID: 1309518]
R_PAPA160	( STM1710 or s0001 )	M_h2o_c + M_pa160_c	M_12dgr160_c + M_pi_c	Changed genes	Phosphatidate phosphatase reaction with additional, unknown enzyme [PMID: 1309518]
R_PAPA160pp	( STM1710 or s0001 )	M_h2o_p + M_pa160_p	M_12dgr160_p + M_pi_p	Changed genes	Phosphatidate phosphatase reaction with additional, unknown enzyme [PMID: 1309518]
R_PAPA161	( STM1710 or s0001 )	M_h2o_c + M_pa161_c	M_12dgr161_c + M_pi_c	Changed genes	Phosphatidate phosphatase reaction with additional, unknown enzyme [PMID: 1309518]
R_PAPA161pp	( STM1710 or s0001 )	M_h2o_p + M_pa161_p	M_12dgr161_p + M_pi_p	Changed genes	Phosphatidate phosphatase reaction with additional, unknown enzyme [PMID: 1309518]
R_PAPA180	( STM1710 or s0001 )	M_h2o_c + M_pa180_c	M_12dgr180_c + M_pi_c	Changed genes	Phosphatidate phosphatase reaction with additional, unknown enzyme [PMID: 1309518]
R_PAPA180pp	( STM1710 or s0001 )	M_h2o_p + M_pa180_p	M_12dgr180_p + M_pi_p	Changed genes	Phosphatidate phosphatase reaction with additional, unknown enzyme [PMID: 1309518]
R_PAPA181	( STM1710 or s0001 )	M_h2o_c + M_pa181_c	M_12dgr181_c + M_pi_c	Changed genes	Phosphatidate phosphatase reaction with additional, unknown enzyme [PMID: 1309518]
R_PAPA181pp	( STM1710 or s0001 )	M_h2o_p + M_pa181_p	M_12dgr181_p + M_pi_p	Changed genes	Phosphatidate phosphatase reaction with additional, unknown enzyme [PMID: 1309518]
R_SSALx	STM1524	M_h2o_c + M_nad_c + M_sucsal_c	M_nadh_c + M_succ_c + M_h_c *2	Changed genes	New evidence [PMID: 17873044]
R_biomass_invivo		M_10fthf_c *0.000223 + M_12dgr2_ST_p *0.000188 + M_accoa_c *5e-05 + M_amet_c *0.000223 + M_amp_c *0.001 + M_atp_c *48.46244 + M_ca2_c *0.004737 + M_cl_c *0.004737 + M_clpn2_ST_p *1.4e-05 + M_coa_c *6e-06 + M_cobalt2_c *0.003158 + M_colipaOAmin_e *0.000937 + M_ctp_c *0.166895	M_ppi_c *0.771532 + M_h_c *46.765028 + M_pi_c *48.308092 + M_adp_c *48.308092	New reaction	New biomass function, based on accumulated in vivo phenotypes
R_FE2t3pp	STM4061	M_fe2_c + M_h_p	M_h_c + M_fe2_p	New reaction	Iron export not included in STM_v1.0.xml [PMID: 17593909]
R_NMNR	STM4249	M_h2o_e + M_nmn_e	M_pi_e + M_rnam_e	Changed genes	in STM_v1.0.xml wrong gene association => change from GPR from STM2949 to STM4249 [PMID: 15968063]
R_ASNTRS	STM1000	M_atp_c + M_asn_L_c + M_trnaasn_c	M_ppi_c + M_amp_c + M_asntrna_c	Changed products	In STM_v1.0.xml reaction is not charge balanced. Removal of proton out of list of products.
R_THMabc2pp		M_h2o_c + M_atp_c + M_thm_p	M_adp_c + M_pi_c + M_h_c + M_thm_c	New reaction	In addition to thiBPQ another unknown or nonspecific thiamine transport system is present in Salmonella [PMID: 9535878]
R_OAO4t3ppmin	STM3926	M_udcpo4min_c	M_udcpo4min_p	New reaction	Generation of a minimal LPS due to multiple in vivo phenotypes (no phosphorylation of 2nd heptose (rfaY), no rfaS, no abequose (rfbH/J/V/F/G/I) [PMID: 19649318 ; 19578432]
R_GLCTR1min	STM3722	M_udpg_c + M_icolipamin_c	M_h_c + M_udp_c + M_gicolipamin_c	New reaction	Generation of a minimal LPS due to multiple in vivo phenotypes (no phosphorylation of 2nd heptose (rfaY), no rfaS, no abequose (rfbH/J/V/F/G/I) [PMID: 19649318 ; 19578432]
R_GALT1min	STM3719	M_gicolipamin_c + M_udpg_c	M_h_c + M_udp_c + M_gagicolipamin_c	New reaction	Generation of a minimal LPS due to multiple in vivo phenotypes (no phosphorylation of 2nd heptose (rfaY), no rfaS, no abequose (rfbH/J/V/F/G/I) [PMID: 19649318 ; 19578432]
R_GLCTR2min	STM3718	M_udpg_c + M_gagicolipamin_c	M_h_c + M_udp_c + M_ggagicolipamin_c	New reaction	Generation of a minimal LPS due to multiple in vivo phenotypes (no phosphorylation of 2nd heptose (rfaY), no rfaS, no abequose (rfbH/J/V/F/G/I) [PMID: 19649318 ; 19578432]
R_GLCTR3min	STM3717	M_udpg_c + M_ggagicolipamin_c	M_h_c + M_udp_c + M_gggagicolipamin_c	New reaction	Generation of a minimal LPS due to multiple in vivo phenotypes (no phosphorylation of 2nd heptose (rfaY), no rfaS, no abequose (rfbH/J/V/F/G/I) [PMID: 19649318 ; 19578432]
R_MOAT3Cmin	STM3715	M_hphhlipa_c + M_ckdo_c	M_h_c + M_cmp_c + M_icolipamin_c	New reaction	Generation of a minimal LPS due to multiple in vivo phenotypes (no phosphorylation of 2nd heptose (rfaY), no rfaS, no abequose (rfbH/J/V/F/G/I) [PMID: 19649318 ; 19578432]
R_HEPT4min	STM3714	M_adphep_LD_c + M_gggagicolipamin_c	M_adp_c + M_h_c + M_colipamin_c	New reaction	Generation of a minimal LPS due to multiple in vivo phenotypes (no phosphorylation of 2nd heptose (rfaY), no rfaS, no abequose (rfbH/J/V/F/G/I) [PMID: 19649318 ; 19578432]
R_OALmin_ST	STM3713	M_colipamin_p + M_OA_STmin_p	M_h_p + M_udcpdp_p + M_colipaOAmin_e	New reaction	Generation of a minimal LPS due to multiple in vivo phenotypes (no phosphorylation of 2nd heptose (rfaY), no rfaS, no abequose (rfbH/J/V/F/G/I) [PMID: 19649318 ; 19578432]
R_UDCPMTmin	STM2086	M_gdpmann_c + M_udcpgr_c	M_h_c + M_gdp_c + M_udcpo4min_c	New reaction	Generation of a minimal LPS due to multiple in vivo phenotypes (no phosphorylation of 2nd heptose (rfaY), no rfaS, no abequose (rfbH/J/V/F/G/I) [PMID: 19649318 ; 19578432]
R_COLIPAabcppmin	STM0984	M_h2o_c + M_atp_c + M_colipamin_c	M_adp_c + M_pi_c + M_h_c + M_colipamin_p	New reaction	Generation of a minimal LPS due to multiple in vivo phenotypes (no phosphorylation of 2nd heptose (rfaY), no rfaS, no abequose (rfbH/J/V/F/G/I) [PMID: 19649318 ; 19578432]
R_OA4Lmin_ST	(STM1332 and STM2079)	M_udcpo4min_p *25	M_OA_STmin_p + M_h_p *24 + M_udcpdp_p *24	New reaction	Generation of a minimal LPS due to multiple in vivo phenotypes (no phosphorylation of 2nd heptose (rfaY), no rfaS, no abequose (rfbH/J/V/F/G/I) [PMID: 19649318 ; 19578432]
R_OA4VLmin_ST	(STM1332 and STM0589)	M_udcpo4min_p *100	M_OA_STmin_p + M_h_p *99 + M_udcpdp_p *99	New reaction	Generation of a minimal LPS due to multiple in vivo phenotypes (no phosphorylation of 2nd heptose (rfaY), no rfaS, no abequose (rfbH/J/V/F/G/I) [PMID: 19649318 ; 19578432]
R_COLIPAtexmin		M_colipamin_p	M_colipamin_e	New reaction	Generation of a minimal LPS due to multiple in vivo phenotypes (no phosphorylation of 2nd heptose (rfaY), no rfaS, no abequose (rfbH/J/V/F/G/I) [PMID: 19649318 ; 19578432]
R_EX_colipamin_e		M_colipamin_e		New reaction	Generation of a minimal LPS due to multiple in vivo phenotypes (no phosphorylation of 2nd heptose (rfaY), no rfaS, no abequose (rfbH/J/V/F/G/I) [PMID: 19649318 ; 19578432]
R_EX_colipaOAmin_e		M_colipaOAmin_e		New reaction	Generation of a minimal LPS due to multiple in vivo phenotypes (no phosphorylation of 2nd heptose (rfaY), no rfaS, no abequose (rfbH/J/V/F/G/I) [PMID: 19649318 ; 19578432]
R_OAO4t3exmin		M_udcpo4min_p	M_udcpo4min_e	New reaction	Generation of a minimal LPS due to multiple in vivo phenotypes (no phosphorylation of 2nd heptose (rfaY), no rfaS, no abequose (rfbH/J/V/F/G/I) [PMID: 19649318 ; 19578432]
R_EX_udcpo4min_e		M_udcpo4min_e		New reaction	Generation of a minimal LPS due to multiple in vivo phenotypes (no phosphorylation of 2nd heptose (rfaY), no rfaS, no abequose (rfbH/J/V/F/G/I) [PMID: 19649318 ; 19578432]
R_FADH2Di		M_q8_c + M_fadh2_c	M_fad_c + M_q8h2_c	New reaction	FADH2 dehydrogenase reaction, needed for fatty acid degradation
R_ARGabcpp	( STM2355 and STM2352 and STM2351 and STM2353 ) or ( STM0887 and STM0888 and STM0891 and STM0889 ) )	M_h2o_c + M_atp_c + M_arg_L_p	M_adp_c + M_pi_c + M_h_c + M_arg_L_c	Changed genes	Deletion of STM0890 from GPR [PMID: 8801422]
R_pe2_ST		M_pe160_p *76 + M_pe140_p *14 + M_pe161_p *4 + M_pe180_p *5	M_pe2_ST_p *2	Changed biomass component	Deletion of C18:1 from lipid component of biomass. fabF phenotype in vivo dispensable [PMID: 8606063] and in vitro no growth defect [PMID: 6339472 ; 4562402]
R_pg2_ST		M_pg160_p *76 + M_pg140_p *14 + M_pg161_p *4 + M_pg180_p *5	M_pg2_ST_p *2	Changed biomass component	Deletion of C18:1 from lipid component of biomass. fabF phenotype in vivo dispensable [PMID: 8606063] and in vitro no growth defect [PMID: 6339472 ; 4562402]
R_clpn2_ST		M_clpn160_p *76 + M_clpn140_p *14 + M_clpn161_p *4 + M_clpn180_p *5	M_clpn2_ST_p *2	Changed biomass component	Deletion of C18:1 from lipid component of biomass. fabF phenotype in vivo dispensable [PMID: 8606063] and in vitro no growth defect [PMID: 6339472 ; 4562402]
R_pa2_ST		M_pa160_p *76 + M_pa140_p *14 + M_pa161_p *4 + M_pa180_p *5	M_pa2_ST_p *2	Changed biomass component	Deletion of C18:1 from lipid component of biomass. fabF phenotype in vivo dispensable [PMID: 8606063] and in vitro no growth defect [PMID: 6339472 ; 4562402]
R_ps2_ST		M_ps160_c *76 + M_ps140_c *14 + M_ps161_c *4 + M_ps180_c *5	M_ps2_ST_p *2	Changed biomass component	Deletion of C18:1 from lipid component of biomass. fabF phenotype in vivo dispensable [PMID: 8606063] and in vitro no growth defect [PMID: 6339472 ; 4562402]
R_12dgr2_ST		M_12dgr160_p *76 + M_12dgr140_p *14 + M_12dgr161_p *4 + M_12dgr180_p *5	M_12dgr2_ST_p *2	Changed biomass component	Deletion of C18:1 from lipid component of biomass. fabF phenotype in vivo dispensable [PMID: 8606063] and in vitro no growth defect [PMID: 6339472 ; 4562402]
R_CYSDDS	STM1953	M_h2o_c + M_cys_D_c	M_nh4_c + M_pyr_c + M_h2s_c	New reaction	D-cystein desulfhydrase present [PMID: 17593909]
R_23dhbtex	( STM0320 or STM0999 or STM1473 or STM2267 )	M_23dhb_e	M_23dhb_p	New reaction	2,3-dihydroxybenzoate is present in serum [PMID: 9797725] and represents the most likely precursor to partially supplement chorismate requirements to enable slow growth of aroA but not ubiC mutants [PMID: 16541065]
R_EX_23dhb_e	0	M_23dhb_e		New reaction	2,3-dihydroxybenzoate is present in serum [PMID: 9797725] and represents the most likely precursor to partially supplement chorismate requirements to enable slow growth of aroA but not ubiC mutants [PMID: 16541065]
R_23dhbt4pp	0	M_h_p + M_23dhb_p	M_h_c + M_23dhb_c	New reaction	2,3-dihydroxybenzoate is present in serum [PMID: 9797725] and represents the most likely precursor to partially supplement chorismate requirements to enable slow growth of aroA but not ubiC mutants [PMID: 16541065]
R_D5KGK	( STM4429 and STM4430 )	M_atp_c + M_d5kg_c	M_adp_c + M_h_c + M_d5kgp_c	Changed genes	Change gene association from STM4420 to STM4429 and STM4430 [PMID: 19011032 ; 19833776 ]
R_OAADCS	( STM0054 or STM3351 or STM0766 ) and ( STM0055 or STM3352 ) and ( STM0056 or STM3353 or STM0768 ))	M_na1_c *2 + M_h_c + M_oaa_c	M_co2_c + M_pyr_c + M_na1_p *2	Changed genes	Addition of new gene associations: STM0768 and STM07666 [PMID: 19011032 ; 19833776 ]
R_DKDID	( STM4431 and STM4432 )	M_h2o_c + M_dkdi_c	M_h_c + M_d5kg_c	Changed genes	Addition of new gene associations: STM4431 and STM4432 [PMID: 19011032 ; 19833776 ]
R_INOSTtpp	( STM4418 or STM4419 )	M_h_p + M_inost_p	M_h_c + M_inost_c	Changed genes	Addition of new gene associations: STM4418 or STM4419 [PMID: 19011032 ; 19833776 ]
R_CYSLDS	( STM3161 or STM2430 or STM2440 )	M_h2o_c + M_cys_L_c	M_nh4_c + M_pyr_c + M_h2s_c	Changed genes	Addition of new gene associations [PMID: 16000837], change of reaction name (R_cysds => R_cyslds); in STM_v1.0.xml two Cysteine desulfhydrase reactions present
R_TSULDHpp2				Reaction deleted	Demethylmenaquinone is not an electron donor for this reaction [PMID: 22081391].
R_TSULDHpp3				Reaction deleted	Ubiquinone is not an electron donor for this reacton [PMID: 22081391].
R_DALAabcpp	STM1633 and STM16344 and STM1635 and STM1636	M_h2o_c + M_atp_c + M_ala_D_p	M_adp_c + M_pi_c + M_h_c + M_ala_D_c	New reaction	Identification of a D-alanine ABC transporter [PMID: 22418438]
R_CYSLDS	STM3161 or STM2430 or STM2440 or STM0458	M_h2o_c + M_cys_L_c	M_nh4_c + M_pyr_c + M_h2s_c	Changed genes	Addition of new gene association: STM0458 [PMID: 22685283]
