# Supplementary material for: Parallel Exploitation of Diverse Host Nutrients Enhances Salmonella Virulence
Source: PLoS Pathog. 2013 Apr 25;9(4):e1003301. doi: 10.1371/journal.ppat.1003301 (PMC3636032; doi:10.1371/journal.ppat.1003301)
Supplement: Table S8 — Changed biomass components in the Salmonella metabolic network reconstruction. (XLS) [file ppat.1003301.s014.xls]

## Sheet:  
Compound	compound name	amount	Comment
10fthf	10-Formyltetrahydrofolate	0.000223	Changed amount [PMID: 17593909]
amet	S-Adenosyl-L-methionine	0.000223	Changed amount [PMID: 17593909]
colipaOAmin_e	Membrane LPS mixture min	0.000937	Inclusion of minimal LPS due to multiple in vivo phenotypes (rfaY, no phosphorylation of 2nd heptose; rfaS, no rhamnose attachement to KDOII; rfbH, rfbJ, rfbV, rfbF, rfbG (see however inconsistent rfbI), no abequose required) [PMID: 19649318 ; 19578432]
eca4colipamin_e	enterobacterial-common-antigen-x4-minimal_core-oligosaccharide-lipid-A	1e-07	Inclusion based on conflicts with STM3918 (rfe), STM3924 (wecD), STM3921 (wecC), STM3925 (wecE)
gthrd	Reduced-glutathione	0.02975	Inclusion based on gor virulence phenotype [PMID: 19649318]
mlthf	5-10-Methylenetetrahydrofolate	0.000223	Changed amount [PMID: 17593909]
nh4	Ammonium	0.011843	Changed amount [PMID: 17593909]
peptide	tRNA charged with amino acids for peptide synthesis	1	Inclusion of amino acid-tRNA synthetase reactions (with concomitant change in ATP demand)
pheme	Protoheme	0.000223	Replacement of siroheme with protoheme due to dispensable cysG phenotype [PMID: 9393846, 19649318]; protoheme concentration adapted from [PMID: 17593909]
pydx5p	Pyridoxal-5-phosphate	0.000223	[PMID: 17593909]
q8	Ubiquinone-8	0.000223	Avirulence of ubiC mutant [PMID: 16541065]
ribflv	Riboflavin	0.000223	Changed amount [PMID: 17593909]
so4	Sulfate	0.003948	Changed amount [PMID: 17593909]
thf	5-6-7-8-Tetrahydrofolate	0.000223	Changed amount [PMID: 17593909]
thmpp	Thiamine-diphosphate	0.000223	Changed amount [PMID: 17593909]
udcpdp	Undecaprenyl-diphosphate	5.5e-05	Changed amount [PMID: 17593909]
gly	Glycine	0	Integration of aminoacyltRNAs in M_peptide_c (with corresponding changes in ATP demand)
ala_L	L-Alanine	0	Integration of aminoacyltRNAs in M_peptide_c (with corresponding changes in ATP demand)
asp_L	L-Aspartate	0	Integration of aminoacyltRNAs in M_peptide_c (with corresponding changes in ATP demand)
thr_L	L-Threonine	0	Integration of aminoacyltRNAs in M_peptide_c (with corresponding changes in ATP demand)
ser_L	L-Serine	0	Integration of aminoacyltRNAs in M_peptide_c (with corresponding changes in ATP demand)
lys_L	L-Lysine	0	Integration of aminoacyltRNAs in M_peptide_c (with corresponding changes in ATP demand)
val_L	L-Valine	0	Integration of aminoacyltRNAs in M_peptide_c (with corresponding changes in ATP demand)
asn_L	L-Asparagine	0	Integration of aminoacyltRNAs in M_peptide_c (with corresponding changes in ATP demand)
pro_L	L-Proline	0	Integration of aminoacyltRNAs in M_peptide_c (with corresponding changes in ATP demand)
glu_L	L-Glutamate	0	Integration of aminoacyltRNAs in M_peptide_c (with corresponding changes in ATP demand)
leu_L	L-Leucine	0	Integration of aminoacyltRNAs in M_peptide_c (with corresponding changes in ATP demand)
gln_L	L-Glutamine	0	Integration of aminoacyltRNAs in M_peptide_c (with corresponding changes in ATP demand)
phe_L	L-Phenylalanine	0	Integration of aminoacyltRNAs in M_peptide_c (with corresponding changes in ATP demand)
arg_L	L-Arginine	0	Integration of aminoacyltRNAs in M_peptide_c (with corresponding changes in ATP demand)
met_L	L-Methionine	0	Integration of aminoacyltRNAs in M_peptide_c (with corresponding changes in ATP demand)
trp_L	L-Tryptophan	0	Integration of aminoacyltRNAs in M_peptide_c (with corresponding changes in ATP demand)
ile_L	L-Isoleucine	0	Integration of aminoacyltRNAs in M_peptide_c (with corresponding changes in ATP demand)
his_L	L-Histidine	0	Integration of aminoacyltRNAs in M_peptide_c (with corresponding changes in ATP demand)
5mthf	5-Methyltetrahydrofolate	0	Addition of thf, mlthf and 10fthf instead of 5mthf [PMID: 17593909]
tyr_L	L-Tyrosine	0	Integration of aminoacyltRNAs in M_peptide_c (with corresponding changes in ATP demand)
glycogen	glycogen	0	Glycogen is not needed during infection (glgP malP phenotype; this study)
cys_L	L-Cysteine	0	Integration of aminoacyltRNAs in M_peptide_c (with corresponding changes in ATP demand)
spmd	Spermidine	0	lacking evidence for role in Salmonella virulence
colipaOA_e	Membrane LPS mixture	0	Inclusion of minimal LPS due to multiple in vivo phenotypes (rfaY, no phosphorylation of 2nd heptose; rfaS, no rhamnose attachement to KDOII; rfbH, rfbJ, rfbV, rfbF, rfbG (see however inconsistent rfbI), no abequose required) [PMID: 19649318 ; 19578432]
sheme	Siroheme	0	Replacement of siroheme with protoheme due to dispensable cysG phenotype [PMID: 9393846, 19649318]; protoheme concentration adapted from [PMID: 17593909]
