# Supplementary material for: Parallel Exploitation of Diverse Host Nutrients Enhances Salmonella Virulence
Source: PLoS Pathog. 2013 Apr 25;9(4):e1003301. doi: 10.1371/journal.ppat.1003301 (PMC3636032; doi:10.1371/journal.ppat.1003301)
Supplement: Table S9 — Simulated nutrient uptake rates and maintenance costs. (XLS) [file ppat.1003301.s015.xls]

## Sheet: Sheet1
Nutrient	Uptake in molecules s-1			Comment
Glycerol	31500.6	±	13505.1
Lactate	4388.5	±	4325.89
Gluconate	2900	±	1462.6
Glucose	4803.9	±	1335.5
N-Acetyl-D-glucosamine	2264.6	±	868.278
L-Glutamine	2164.1			low lim
Fatty acids (C16)	1919.55	±	984.037
L-Threonine	1839.15	±	39.4501	low lim
L-Valine	1541	±	129.546	low lim
L-Lysine	1279.7	±	83.2033	low lim
dInosine	1269.65	±	335.725
L-Proline	1125.3	±	52.0216
Cytidine	1122.25	±	58.5836
L-Arginine	1396.95	±	957.105	low lim
L-Leucine	968.15	±	220.493	low lim
L-Alanine	847.55			est
L-Asparagine	847.55			est
L-Aspartate	847.55			est
L-Glutamate	847.55			est
Glycine	847.55			est
L-Serine	847.55			est
L-Phenylalanine	726.95	±	39.6456	low lim
Uridine	559.45	±	29.2044
L-Methionine	549.4	±	36.0208	low lim
L-Tryptophane	460.625	±	25.1211	low lim
L-Isoleucine	448.9	±	37.7373	low lim
L-Histidine	351.75	±	0	low lim
L-Cysteine	247.9	±	16.2533	low lim
L-Tyrosine	214.4	±	11.6927	low lim
Adenosine	180.9	±	73.0225
Nicotinic acid	7.56095			low lim
Nicotinamide mononucleotide	6.7201	±	1.22488
p-Aminobenzoate	2.94465	±	0.729456
Thiamin	1.16915	±	0.475322	low lim
Pyridoxal	0.77988	±	0.0954999
2,3-Dihydroxybenzoate	0.478045	±	0.125069
Pantothenate	0.30887			low lim
Hydrogen	133665			hydr
HPO42-	4631.51			biomass
K+	929.042			biomass
Mg2+	41.2995			biomass
Fe2+	38.3387			biomass
Ca2+	24.7797			biomass
Cl-	24.7797			biomass
SO42-	18.6451			biomass
Co2+	16.5198			biomass
Cu2+	16.5198			biomass
Mn2+	16.5198			biomass
MoO42-	16.5198			biomass
Zn2+	16.5198			biomass
Maintenance costs (ATP)	407862	±	81572.5
low lim, lower limit based on full virulence of corresponding auxotroph; est., estimated from median uptake of other amino acids; hydr, supply and utilization calcluated from saturating hydrogen utilization of 13.3 nmole H2/min/109 Salmonella cells (PubMed 15501756); biomass, calculated from biomass requirements (PubMed 19356237).
