# Supplementary material for: Parallel Exploitation of Diverse Host Nutrients Enhances Salmonella Virulence
Source: PLoS Pathog. 2013 Apr 25;9(4):e1003301. doi: 10.1371/journal.ppat.1003301 (PMC3636032; doi:10.1371/journal.ppat.1003301)
Supplement: Table S10 — Comparison of predicted and experimental mutant colonization phenotypes. (XLS) [file ppat.1003301.s016.xls]

## Sheet: Sheet1
Locus	Name	Predicted mutant growth in % of wildtype	Gene contribution to spleen colonization in susceptible mice	Literature source	Discrepancy	Comment
STM0049	lytB	0	non-detectable	19649318	YES	exp data potentially wrong: gene is essential in E. coli and S. Typhi (PubMed 16738554; 19826075)
STM2086	rfbU	0	contributing to non-detectable	19578432	YES	model limitation: unaccounted possible partial contribution of biomass component to virulence
STM2082	rfbP	0	contributing to non-detectable	19578432	YES	model limitation: unaccounted possible partial contribution of biomass component to virulence
STM3295	folP	0	contributing to non-detectable	19649318	YES	model limitation: knowledge gap on alternative enzyme that might exist based on E. coli growth data (PubMed 16738554).
STM1426	ribE	0	contributing to non-detectable	19649318	YES	exp data inconclusive: single transposon insertion close to C-terminus
STM3919	wzzE	0	contributing to non-detectable	19649318	YES	model limitation: unaccounted possible partial contribution of biomass component to virulence
STM3715	rfaZ	0	contributing	19649318	YES	model limitation: unaccounted possible partial contribution of biomass component to virulence
STM3924	wecD	0	contributing	12923112	YES	model limitation: unaccounted possible partial contribution of biomass component to virulence
STM3918	rfe	0	contributing	12923112	YES	model limitation: unaccounted possible partial contribution of biomass component to virulence
STM2818	gshA	0	contributing	16926406	YES	model limitation: unaccounted possible partial contribution of biomass component to virulence
STM3925	wecE	0	essential to contributing	19649318
STM3921	wecC	0	essential to contributing	19649318
STM3723	rfaQ	0	essential to contributing	19649318
STM0956	cydC	0	essential to contributing	19649318
STM3714	rfaK	0	essential to contributing	19578432
STM2094	rfbC	0	essential to contributing	19578432
STM3722	rfaG	0	essential to contributing	19649318
STM3200	rfaE	0	essential to contributing	19649318
STM2930	ispD	0	essential to contributing	19649318
STM3711	rfaF	0	essential to contributing	19649318
STM3871	atpB	0	essential to contributing	19649318
STM2096	rfbD	0	essential to contributing	7618105
STM3869	atpF	0	essential	19649318
STM3867	atpA	0	essential	19649318
STM3719	rfaB	0	essential	19649318
STM3926	wzxE	0	essential	19649318
STM1777	hemA	0	essential	1813780
STM2511	guaB	0	essential	2849016
STM2510	guaA	0	essential	2849016
STM0776	galE	0	essential	3036954
STM1155	htrB	0	essential	9353064
STM1889	msbB	0	essential	9920266
STM3717	rfaJ	0	essential	10569754
STM3721	rfaP	0	essential	10899846
STM3001	thyA	0	essential	11238980
STM3865	atpD	0	essential	12761123
STM2378	fabB	0	essential	16541065
STM3195	ribB	0	essential	16541065
STM3539	asd	0	essential	16541065
STM4233	ubiC	0	essential	16541065
STM3718	rfaI	0	essential	16557837
STM1467	manA	0	essential	This study
STM1332	rfc	0	essential	1997412
STM4366	purA	18.743	essential	2849016
STM1232	purB	18.743	essential	2849016
STM0978	aroA	40.979	essential	7015147
STM2384	aroC	40.979	essential	1644914
STM1358	aroD	40.979	essential	2523513
STM3486	aroB	40.979	essential	9405209
STM3713	rfaL	0
STM0957	cydD	0
STM3920	wecB	0
STM3927	STM3927	0
STM3928	wecF	0
STM3929	wecG	0
STM2085	rfbN	0
STM4475	valS	0
STM3307	murA	0
STM3987	hemG	0
STM4105	metF	0
STM0045	ribF	0
STM0046	ileS	0
STM0064	dapB	0
STM0087	folA	0
STM0123	murE	0
STM0124	murF	0
STM0125	mraY	0
STM0126	murD	0
STM0128	murG	0
STM0129	murC	0
STM0134	lpxC	0
STM0140	yacE	0
STM0183	folK	0
STM0202	hemL	0
STM0207	pfs	0
STM0213	dapD	0
STM0220	dxr	0
STM0221	uppS	0
STM0222	cdsA	0
STM0226	lpxD	0
STM0228	lpxA	0
STM0229	lpxB	0
STM0232	accA	0
STM0242	proS	0
STM0310	ghmA	0
STM0372	hemB	0
STM0416	ribD	0
STM0417	ribH	0
STM0419	thiL	0
STM0422	dxs	0
STM0423	ispA	0
STM0488	adk	0
STM0489	hemH	0
STM0535	lpxH	0
STM0537	cysS	0
STM0648	leuS	0
STM0686	glnS	0
STM0963	serS	0
STM0984	msbA	0
STM0985	lpxK	0
STM0988	kdsB	0
STM1000	asnS	0
STM1067	fabA	0
STM1194	fabD	0
STM1195	fabG	0
STM1196	acpP	0
STM1200	tmk	0
STM1333	thrS	0
STM1337	pheS	0
STM1338	pheT	0
STM1449	tyrS	0
STM1700	fabI	0
STM1711	ribA	0
STM1752	galU	0
STM1772	kdsA	0
STM1779	ipk	0
STM1901	aspS	0
STM1909	argS	0
STM1945	pgsA	0
STM2155	metG	0
STM2193	folE	0
STM2276	ubiG	0
STM2365	folC	0
STM2366	accD	0
STM2415	gltX	0
STM2483	dapE	0
STM2489	dapA	0
STM2522	hisS	0
STM2523	gcpE	0
STM2652	pssA	0
STM2683	yfjB	0
STM2827	alaS	0
STM2929	ispF	0
STM3040	lysS	0
STM3090	metK	0
STM3095	gshB	0
STM3173	plsC	0
STM3190	ygiE	0
STM3206	folB	0
STM3294	mrsA	0
STM3305	ispB	0
STM3314	yrbG	0
STM3316	yrbI	0
STM3379	accB	0
STM3380	accC	0
STM3481	trpS	0
STM3655	glyS	0
STM3656	glyQ	0
STM3710	rfaD	0
STM3712	rfaC	0
STM3724	kdtA	0
STM3725	kdtB	0
STM3730	dfp	0
STM3740	gmk	0
STM3862	glmU	0
STM3864	atpC	0
STM3866	atpG	0
STM3868	atpH	0
STM3870	atpE	0
STM3937	hemD	0
STM3938	hemC	0
STM3947	dapF	0
STM3970	ubiE	0
STM4131	murI	0
STM4137	murB	0
STM4139	coaA	0
STM4167	hemE	0
STM4234	ubiA	0
STM4235	plsB	0
STM4348	psd	0
STM0248	yaeD	0
STM0998	aspC	40.724
STM0645	nadD	47.056
STM1310	nadE	47.056
STM1780	prsA	47.056
STM0683	nagA	91.22	essential	8168923	YES	model limitation: unaccounted accumulation of toxic upstream metabolite GlcNAc-P as a result of enzyme inactivation (PubMed 8168923)
STM0736	sucA	97.609	essential	16428761	YES	model limitation: unrealistic functional redundancy
STM0737	sucB	97.609	essential	16428761	YES	model limitation: unrealistic functional redundancy
STM2370	pdxB	66.854	contributing to non-detectable	19649318
STM2391	fadL	84.252	contributing to non-detectable	19649318
STM0112	leuB	89.628	contributing to non-detectable	19649318
STM0004	thrC	90.334	contributing to non-detectable	19649318
STM0309	yafH	91.754	contributing to non-detectable	10206693
STM3694	lldD	95.68	contributing to non-detectable	19649318
STM4175	purD	69.269	contributing	2849016
STM2565	purG	69.269	contributing	2849016
STM4176	purH	69.269	contributing	2849016
STM2362	purF	69.269	contributing	2849016
STM2487	purC	69.269	contributing	2849016
STM2499	purM	69.269	contributing	2849016
STM0534	purE	69.269	contributing	3276625
STM0443	cyoA	72.006	contributing	Our unpublished data
STM3013	lysA	78.557	contributing	This study
STM0734	sdhA	79.181	contributing	19649318
STM0733	sdhD	79.181	contributing	16428761
STM0732	sdhC	79.181	contributing	19578432
STM4007	glnA	79.586	contributing	9009317
STM2320	nuoJ	79.622	contributing	19649318
STM2324	nuoF	79.622	contributing	19649318
STM2318	nuoL	79.622	contributing	19649318
STM2323	nuoG	79.622	contributing	12761123
STM1824	pabB	84.141	contributing	15882417
STM1198	pabC	84.141	contributing	16541065
STM1707	pyrF	84.789	contributing	16541065
STM0386	proC	85.229	contributing	This study
STM2432	ptsI	91.138	contributing	16541065
STM3359	mdh	92.166	contributing	16428761
STM0413	tsx	92.498	contributing	16541065
STM4081	tpiA	93.605	contributing	19493007
STM4570	deoD	95.13	contributing	16541065
STM3692	lldP	95.68	contributing	This study
STM2079	wzzB	97.328	contributing	12603743
STM0738	sucC	97.646	contributing	16428761
STM0739	sucD	97.646	contributing	16428761
STM2322	nuoH	79.622	essential to contributing	19649318
STM2317	nuoM	79.622	essential to contributing	19649318
STM2326	nuoC	79.622	essential to contributing	19649318
STM2325	nuoE	79.622	essential to contributing	19649318
STM2327	nuoB	79.622	essential to contributing	19649318
STM2316	nuoN	79.622	essential to contributing	19649318
STM3469	pabA	84.141	essential to contributing	19649318
STM4460	pyrB	84.789	essential to contributing	19649318
STM1058	pyrD	84.789	essential to contributing	19649318
STM1163	pyrC	84.789	essential to contributing	19649318
STM0684	nagB	92.764	essential to contributing	19649318
STM4567	deoC	95.655	essential to contributing	19649318
STM3070	epd	66.854
STM0977	serC	66.854
STM2578	pdxJ	66.854
STM4086	glpK	69.676
STM0442	cyoB	72.006
STM0440	cyoD	72.006
STM0441	cyoC	72.006
STM0735	sdhB	79.181
STM2319	nuoK	79.622
STM2321	nuoI	79.622
STM2328	nuoA	79.622
STM0730	gltA	80.883
STM3733	pyrE	84.789
STM4459	pyrI	84.789
STM0113	leuA	89.628
STM0003	thrB	90.334
STM2431	ptsH	91.138
STM1290	gapA	91.35
STM3069	pgk	91.35
STM0154	lpdA	93.505
STM2952	eno	95.261
STM4569	deoB	95.655
STM1238	icdA	97.616
STM3904	ilvD	97.676
STM3909	ilvC	97.676
STM0245	yaeC	98.285	contributing	10569754	YES	model limitation: partial inactivation of methionine biosynthesis by NO not accounted for
STM3968	udp	99.993	contributing	16541065	YES	model limitation: salvage of pyrimidine nucleosides not in biomass/maintenance functions
STM2183	cdd	99.995	contributing	16541065	YES	model limitation: salvage of pyrimidine nucleosides not in biomass/maintenance functions
STM4408	msrA	100	contributing	22073230	YES	model limitation: repair of damaged proteins not in biomass/maintenance functions
STM3186	tolC	100	contributing	8801424	YES	model limitation: transport of toxic compund not in biomass/maintenance functions
STM1886	zwf	100	contributing	9864251	YES	model limitation: unrealistic functional redundancy
STM1892	znuC	100	contributing	12117991	YES	model limitation: unrealistic functional redundancy (differential affinity)
STM2863	sitC	100	contributing	12379679	YES	model limitation: unrealistic functional redundancy (differential affinity)
STM2862	sitB	100	contributing	12379679	YES	model limitation: unrealistic functional redundancy (differential affinity)
STM2864	sitD	100	contributing	12379679	YES	model limitation: unrealistic functional redundancy (differential affinity)
STM3339	nanA	100	contributing	16541065	YES	model limitation: unaccounted accumulation of toxic upstream sialic acid as a result of enzyme inactivation (PubMed 3902799)
STM2284	glpA	100	contributing	16541065	YES	model limitation: unrealistic functional redundancy (differential affinity)
STM1885	edd	100	contributing	16541065	YES	model limitation: unrealistic functional redundancy (differential affinity)
STM3939	cyaA	100	contributing	3316029	YES	model limitation: signalling functions of cAMP not in biomass/maintenance functions
STM3997	dsbA	100	contributing	14679226	YES	model limitation: periplasmic disulfide bond transfer not in biomass/maintenance functions
STM2306	menC	100	contributing	16541065	YES	model limitation: menaquinone not in biomass/maintenance functions (amount unclear)
STM1695	sapD	100	contributing	1465423	YES	model limitation: transport of toxic compund not in biomass/maintenance functions
STM3409	trkA	100	contributing	1465423	YES	model limitation: transport of toxic compund not in biomass/maintenance functions
STM1044	sodCI	100	contributing	9379906	YES	model limitation: detoxification of souperoxide not in biomass/maintenance functions
STM0740	cydA	100	contributing	12761123	YES	model limitation: unrealistic functional redundancy (differential affinity)
STM3161	metC	100	contributing	15155634	YES	unclear
STM1473	ompS2	100	contributing	16428792	YES	model limitation: unrealistic functional redundancy
STM3526	glpD	100	contributing	16541065	YES	model limitation: unrealistic functional redundancy
STM2338	pta	100	contributing	16552088	YES	model limitation: signalling functions of acetyl-P not in biomass/maintenance functions
STM3476	nirC	100	contributing	19520723	YES	model limitation: transport of nitrite not in biomass/maintenance functions
STM0595	entC	100	contributing	19700664	YES	exp data are in conflict with reports for other enzymes involved in enterobactin biosnythesis (PubMed 2932389; 8890205; 14638784)
STM3903	ilvE	98.228	essential to contributing	19649318	YES	unclear
STM0039	nhaA	100	essential to contributing	19649318	YES	model limitation: unrealistic functional redundancy (differential affinity)
STM2093	rfbI	100	essential to contributing	19578432	YES	exp data are in conflict with data for another enzyme (STM2091) involved in CDP-abequose biosnythesis
STM3979	fre	100	essential to contributing	19649318	YES	model limitation: unrealistic functional redundancy
STM0088	apaH	100	essential to contributing	19649318	YES	model limitation: signalling functions of diadenosine tetraphosphate not in biomass/maintenance functions
STM1796	treA	100	essential to contributing	19649318	YES	model limitation: recycling of osmoprotectant trehalose from periplasm leakage not in biomass/maintenance functions
STM3055	gcvT	100	essential to contributing	19649318	YES	model limitation: unrealistic functional redundancy
STM3597	gor	100	essential to contributing	19649318	YES	model limitation: glutathione salvage not in biomass/maintenance functions
STM3742	spoT	100	essential to contributing	19649318	YES	model limitation: signalling functions of ppGpp not in biomass/maintenance functions
STM0190	mrcB	100	essential to contributing	19649318	YES	model limitation: unrealistic functional redundancy
STM1203	ptsG	100	essential to contributing	19649318	YES	model limitation: unrealistic functional redundancy (differential affinity)
STM3872	atpI	100	essential to contributing	19649318	YES	unclear
STM4126	udhA	100	essential to contributing	19649318	YES	model limitation: unrealistic functional redundancy
STM2084	rfbM	100	essential to contributing	7618105	YES	model limitation: unrealistic functional redundancy
STM2097	rfbB	100	essential to contributing	7618105	YES	model limitation: unrealistic functional redundancy
STM2083	rfbK	100	essential to contributing	7618105	YES	model limitation: unrealistic functional redundancy
STM0066	carA	100	essential	8430319	YES	model limitation: unrealistic functional redundancy
STM0067	carB	100	essential	8430319	YES	model limitation: unrealistic functional redundancy
STM0364	foxA	100	essential	10103258	YES	exp data are in conflict with both high throughput studies (PubMed 19578432; 19649318)
STM1377	lpp	100	essential	15213144	YES	model limitation: major lipoprotein not in biomass/maintenance functions
STM1891	znuA	100	essential	17923515	YES	model limitation: unrealistic functional redundancy (differential affinity)
STM3915	trxA	100	essential	16926406	YES	model limitation: redox maintenance of SPI-2 T3SS not in biomass/maintenance functions
STM2200	lysP	99.909	non-detectable	This study
STM4221	pgi	99.93	non-detectable	8606063
STM0828	glnQ	99.949	non-detectable	9009317
STM0830	glnH	99.949	non-detectable	9009317
STM0145	nadC	100	non-detectable	19649318
STM0756	nadA	100	non-detectable	15601727
STM2460	eutH	100	non-detectable	7868611
STM2810	proW	100	non-detectable	This study
STM3699	cysE	100	non-detectable	This study
STM2088	rfbX	100	non-detectable	19578432
STM2090	rfbH	100	non-detectable	19578432
STM1686	pspE	100	non-detectable	19578432
STM2087	rfbV	100	non-detectable	19578432
STM3113	nupG	100	non-detectable	19897643
STM3720	yibR	100	non-detectable	19578432
STM2305	menE	100	non-detectable	19649318
STM2232	oafA	100	non-detectable	1373399
STM2777	iroN	100	non-detectable	14638784
STM0368	prpB	100	non-detectable	16552088
STM4343	frdA	100	non-detectable	16428761
STM3787	uhpT	100	non-detectable	This study
STM2040	pduC	100	non-detectable	19649318
STM2977	fucK	100	non-detectable	19649318
STM1291	yeaA	100	non-detectable	22073230
STM4130	btuB	100	non-detectable	8674979
STM1599	pcgl	100	non-detectable	12180921
STM2255	napC	100	non-detectable	19649318
STM2422	xapA	100	non-detectable	19649318
STM2435	pdxK	100	non-detectable	19578432
STM2064	phsB	100	non-detectable	19578432
STM1307	astE	100	non-detectable	19578432
STM1002	STM1002	100	non-detectable	19578432
STM2091	rfbG	100	non-detectable	19578432
STM2017	cobS	100	non-detectable	19649318
STM2019	cbiP	100	non-detectable	19649318
STM1627	STM1627	100	non-detectable	19649318
STM1651	nifJ	100	non-detectable	19649318
STM2190	mglB	100	non-detectable	19649318
STM2030	cbiT	100	non-detectable	19649318
STM1225	potB	100	non-detectable	19649318
STM1681	ycjG	100	non-detectable	19649318
STM2071	hisG	100	non-detectable	7015147
STM0628	pagP	100	non-detectable	7927792
STM1197	fabF	100	non-detectable	8606063
STM1223	potC	100	non-detectable	8861213
STM1737	tonB	100	non-detectable	8890205
STM2080	ugd	100	non-detectable	9302299
STM3857	pstS	100	non-detectable	9302299
STM3477	cysG	100	non-detectable	9393846
STM1385	ttrB	100	non-detectable	10027966
STM2298	pmrF	100	non-detectable	11035717
STM1928	otsA	100	non-detectable	12160319
STM2408	mntH	100	non-detectable	12379679
STM3828	dgoA	100	non-detectable	12438352
STM0589	fepE	100	non-detectable	12603743
STM2774	iroC	100	non-detectable	14638784
STM2773	iroB	100	non-detectable	14638784
STM0585	fepA	100	non-detectable	14638784
STM3043	dsbC	100	non-detectable	15169785
STM2956	relA	100	non-detectable	15186428
STM4568	deoA	100	non-detectable	15681155
STM2107	wcaH	100	non-detectable	15699206
STM3536	glgC	100	non-detectable	16339941
STM4275	acs	100	non-detectable	16428761
STM3614	dctA	100	non-detectable	16428761
STM4119	ppc	100	non-detectable	16428761
STM1566	sfcA	100	non-detectable	16428761
STM1349	pps	100	non-detectable	16428761
STM2654	kgtP	100	non-detectable	16428761
STM4326	aspA	100	non-detectable	16428761
STM2472	maeB	100	non-detectable	16428761
STM4340	frdD	100	non-detectable	16428761
STM4341	frdC	100	non-detectable	16428761
STM4342	frdB	100	non-detectable	16428761
STM3557	ugpB	100	non-detectable	16541065
STM2556	hmpA	100	non-detectable	16541065
STM3500	pckA	100	non-detectable	16541065
STM0517	gcl	100	non-detectable	16963552
STM0528	allD	100	non-detectable	16963552
STM0527	allC	100	non-detectable	16963552
STM0518	gip	100	non-detectable	16963552
STM0522	allP	100	non-detectable	16963552
STM2146	thiD	100	non-detectable	18067606
STM0593	entS	100	non-detectable	18194158
STM0609	ahpF	100	non-detectable	19447905
STM1076	mgsA	100	non-detectable	19493007
STM3136	uxuB	100	non-detectable	19583791
STM3137	uxaC	100	non-detectable	19583791
STM3135	uxuA	100	non-detectable	19583791
STM3260	gatC	100	non-detectable	19897643
STM3257	gatZ	100	non-detectable	19897643
STM3256	tagH	100	non-detectable	19897643
STM3258	gatA	100	non-detectable	19897643
STM3259	gatB	100	non-detectable	19897643
STM1383	ttrA	100	non-detectable	20864996
STM0523	allB	100	non-detectable	21611691
STM2457	eutC	100	non-detectable	21969563
STM2259	napA	100	non-detectable	3rd ASM Conference on Salmonella, Aix-en-Provence, poster 137
STM2260	napD	100	non-detectable	4th ASM Conference on Salmonella, Aix-en-Provence, poster 137
STM3686	mtlD	100	non-detectable	This study
STM3792	deoP	100	non-detectable	This study
STM4290	proP	100	non-detectable	This study
STM4432	iolD2	100	non-detectable	This study
STM2351	hisP	100	non-detectable	This study
STM2975	fucP	100	non-detectable	This study
STM3134	exuT	100	non-detectable	This study
STM3884	rbsB	100	non-detectable	This study
STM0432	phnX	100	non-detectable	7592415
STM0428	phnT	100	non-detectable	7592415
STM0427	phnU	100	non-detectable	7592415
STM0429	phnS	100	non-detectable	7592415
STM0426	phnV	100	non-detectable	7592415
STM0431	phnW	100	non-detectable	7592415
STM4184	aceA	100	non-detectable	16552088
STM0353	golT	100	non-detectable	19583791
STM4182	metA	100	non-detectable	This study
STM2817	luxS	100	non-detectable	19578432
STM3468	argD	100	non-detectable	9393846
STM0958	trxB	100	non-detectable	16926406
STM0865	ybjG	100	non-detectable	9302299
STM4062	pfkA	100	non-detectable	19486643
STM0234	ldcC	100	non-detectable	19649318
STM1888	pykA	100	non-detectable	19649318
STM1489	ynfK	100	non-detectable	19649318
STM2057	pduW	100	non-detectable	19649318
STM2649	trxC	100	non-detectable	16926406
STM1057	pepN	100	non-detectable	17877733
STM2104	cpsG	100	non-detectable	19649318
STM0847	ybiK	100	non-detectable	19578432; 19578432; 19649318
STM2645	yfiK	100	non-detectable	19578432
STM2492	STM2492	100	non-detectable	19578432
STM0235	yaeR	100	non-detectable	19649318
STM0758	ybgR	100	non-detectable	19649318
STM0999	ompF	100	non-detectable	2543631
STM2267	ompC	100	non-detectable	2543631
STM4055	sodA	100	non-detectable	7729880
STM2463	eutE	100	non-detectable	7868611
STM2461	eutG	100	non-detectable	7868611
STM4106	katG	100	non-detectable	7883952
STM4101	metL	100	non-detectable	8602531
STM0320	phoE	100	non-detectable	8825907
STM3506	feoB	100	non-detectable	8890205
STM3763	mgtB	100	non-detectable	9311997
STM4456	mgtA	100	non-detectable	9311997
STM0608	ahpC	100	non-detectable	9632587
STM1440	sodCII	100	non-detectable	15292124
STM1786	STM1786	100	non-detectable	15501756
STM3147	hybC	100	non-detectable	15501756
STM3150	hypO	100	non-detectable	15501756
STM1787	STM1787	100	non-detectable	15501756
STM1538	STM1538	100	non-detectable	15501756
STM1539	STM1539	100	non-detectable	15501756
STM0866	mdfA	100	non-detectable	16359323
STM4301	dcuB	100	non-detectable	16428761
STM4415	fbp	100	non-detectable	16428761
STM1818	fadD	100	non-detectable	16428761
STM4300	fumB	100	non-detectable	16428761
STM1221	cobB	100	non-detectable	16552088
STM0525	glxK	100	non-detectable	16963552
STM0519	glxR	100	non-detectable	16963552
STM0402	STM0402	100	non-detectable	19447905
STM1731	katN	100	non-detectable	19447905
STM1326	pfkB	100	non-detectable	19486643
STM0701	speF	100	non-detectable	21799843
STM4296	adi	100	non-detectable	21799843
STM2559	cadA	100	non-detectable	21799843
STM1580	narV	100	non-detectable	5th ASM Conference on Salmonella, Aix-en-Provence, poster 137
STM1762	narJ	100	non-detectable	6th ASM Conference on Salmonella, Aix-en-Provence, poster 137
STM1579	narW	100	non-detectable	7th ASM Conference on Salmonella, Aix-en-Provence, poster 137
STM1764	narG	100	non-detectable	8th ASM Conference on Salmonella, Aix-en-Provence, poster 137
STM1578	narY	100	non-detectable	9th ASM Conference on Salmonella, Aix-en-Provence, poster 137
STM1577	narZ	100	non-detectable	10th ASM Conference on Salmonella, Aix-en-Provence, poster 137
STM1761	narI	100	non-detectable	11th ASM Conference on Salmonella, Aix-en-Provence, poster 137
STM1763	narH	100	non-detectable	12th ASM Conference on Salmonella, Aix-en-Provence, poster 137
STM1435	gloA	100	non-detectable	13th ASM Conference on Salmonella, Aix-en-Provence, poster 137
STM1318	katE	100	non-detectable	7883952
STM4085	glpX	100	non-detectable	16428761
STM1269	aroQ	100	non-detectable	16495536
STM0872	grxA	100	non-detectable	16926406
STM0329	STM0329	100	non-detectable	19583791
STM4305	STM4305	100	non-detectable	19583791
STM1257	STM1257	100	non-detectable	19583791
STM0330	STM0330	100	non-detectable	19583791
STM1259	STM1259	100	non-detectable	19583791
STM1258	STM1258	100	non-detectable	19583791
STM1255	STM1255	100	non-detectable	19583791
STM4307	STM4307	100	non-detectable	19583791
STM1256	STM1256	100	non-detectable	19583791
STM4306	STM4306	100	non-detectable	19583791
PSLT046	mig-5	100	non-detectable	11443102
STM3062	serA	99.313	contributing to non-detectable	19649318
STM4109	talC	99.493	contributing to non-detectable	19649318
STM2122	udk	99.659	contributing to non-detectable	19649318
STM2500	purN	99.836	contributing to non-detectable	19649318
STM0491	gsk	99.879	contributing to non-detectable	19649318
STM1477	ydgI	99.921	contributing to non-detectable	19649318
STM4467	STM4467	99.951	contributing to non-detectable	19649318
STM0150	aroP	99.975	contributing to non-detectable	19649318
STM1004	pncB	99.984	contributing to non-detectable	19649318
STM1756	purU	99.992	contributing to non-detectable	19649318
STM1750	tdk	99.993	contributing to non-detectable	19649318
STM0757	pnuC	99.997	contributing to non-detectable	19649318
STM1620	STM1620	99.998	contributing to non-detectable	19649318
STM3382	panF	99.999	contributing to non-detectable	19649318
STM2310	menF	99.999	contributing to non-detectable	19649318
STM2641	nadB	100	contributing to non-detectable	19649318
STM0685	nagE	100	contributing to non-detectable	19649318
STM4299	melB	100	contributing to non-detectable	19649318
STM2811	proX	100	contributing to non-detectable	19649318
STM2809	proV	100	contributing to non-detectable	19649318
STM4108	gldA	100	contributing to non-detectable	19649318
STM3716	rfaY	100	contributing to non-detectable	19578432
STM2309	menD	100	contributing to non-detectable	19649318
STM4090	menA	100	contributing to non-detectable	19649318
STM2307	menB	100	contributing to non-detectable	19649318
STM0208	dgt	100	contributing to non-detectable	19649318
STM2550	asrC	100	contributing to non-detectable	19578432
STM2548	asrA	100	contributing to non-detectable	19578432
STM0369	prpC	100	contributing to non-detectable	19649318
STM3106	ansB	100	contributing to non-detectable	19649318
STM2283	glpT	100	contributing to non-detectable	19649318
STM2282	glpQ	100	contributing to non-detectable	19649318
STM0370	prpD	100	contributing to non-detectable	19649318
STM2667	pheA	100	contributing to non-detectable	19649318
STM1771	chaA	100	contributing to non-detectable	19649318
STM1953	yedO	100	contributing to non-detectable	19649318
STM0586	fes	100	contributing to non-detectable	19649318
STM3672	yiaN	100	contributing to non-detectable	19578432; 19649318
STM2301	pqaB	100	contributing to non-detectable	19578432; 19649319
STM2788	tctA	100	contributing to non-detectable	19578432; 19649320
STM2441	cysA	100	contributing to non-detectable	19578432; 19649321
STM0691	STM0691	100	contributing to non-detectable	19578432; 19649322
STM0849	yliB	100	contributing to non-detectable	19578432; 19649323
STM2065	phsA	100	contributing to non-detectable	19578432; 19649324
STM0042	xylP	100	contributing to non-detectable	19578432; 19649325
STM3793	deoK	100	contributing to non-detectable	19578432; 19649326
STM2063	phsC	100	contributing to non-detectable	19578432; 19649327
STM0584	entD	100	contributing to non-detectable	19578432; 19649328
STM0261	gloB	100	contributing to non-detectable	19578432; 19649329
STM0161	kdgT	100	contributing to non-detectable	19578432; 19649330
STM3253	gatY	100	contributing to non-detectable	19578432; 19649331
STM1384	ttrC	100	contributing to non-detectable	19578432; 19649332
STM2032	cbiD	100	contributing to non-detectable	19578432; 19649333
STM2840	STM2840	100	contributing to non-detectable	19578432
STM2289	STM2289	100	contributing to non-detectable	19578432
STM2089	rfbJ	100	contributing to non-detectable	19578432
STM2285	glpB	100	contributing to non-detectable	19578432
STM4484	idnD	100	contributing to non-detectable	19578432
STM2787	tctB	100	contributing to non-detectable	19578432
STM3355	STM3355	100	contributing to non-detectable	19578432
STM3671	yiaM	100	contributing to non-detectable	19578432
STM4424	STM4424	100	contributing to non-detectable	19578432
STM0705	kdpB	100	contributing to non-detectable	19578432
STM2092	rfbF	100	contributing to non-detectable	19578432
STM2786	tctC	100	contributing to non-detectable	19578432
STM0644	cobD	100	contributing to non-detectable	19578432
STM4122	argB	100	contributing to non-detectable	19649318
STM1316	celF	100	contributing to non-detectable	19649318
STM3537	glgX	100	contributing to non-detectable	19649318
STM4453	treC	100	contributing to non-detectable	19649318
STM1963	amyA	100	contributing to non-detectable	19649318
STM3562	livM	100	contributing to non-detectable	19649318
STM4230	malK	100	contributing to non-detectable	19649318
STM0166	speE	100	contributing to non-detectable	19649318
STM1479	pntA	100	contributing to non-detectable	19649318
STM0051	rihC	100	contributing to non-detectable	19649318
STM0165	speD	100	contributing to non-detectable	19649318
STM0146	ampD	100	contributing to non-detectable	19649318
STM3673	yiaO	100	contributing to non-detectable	19649318
STM3827	dgoT	100	contributing to non-detectable	19649318
STM3802	dsdA	100	contributing to non-detectable	19649318
STM2477	yffH	100	contributing to non-detectable	19649318
STM3086	speA	100	contributing to non-detectable	19649318
STM0591	fepG	100	contributing to non-detectable	19649318
STM0074	caiT	100	contributing to non-detectable	19649318
STM3644	bisC	100	contributing to non-detectable	19649318
STM3957	pldA	100	contributing to non-detectable	19649318
STM1297	selD	100	contributing to non-detectable	19649318
STM0071	caiC	100	contributing to non-detectable	19649318
STM2073	hisC	100	contributing to non-detectable	19649318
STM1502	speG	100	contributing to non-detectable	19649318
STM0773	galM	100	contributing to non-detectable	19649318
STM0794	bioB	100	contributing to non-detectable	19649318
STM0494	ushA	100	contributing to non-detectable	19649318
STM1220	ycfX	100	contributing to non-detectable	19649318
STM3674	lyxK	100	contributing to non-detectable	19649318
STM3356	STM3356	100	contributing to non-detectable	19649318
STM2832	srlA	100	contributing to non-detectable	19649318
STM1679	mppA	100	contributing to non-detectable	19649318
STM4403	cpdB	100	contributing to non-detectable	19649318
STM4298	melA	100	contributing to non-detectable	19649318
STM0192	fhuC	100	contributing to non-detectable	19649318
STM2029	cbiF	100	contributing to non-detectable	19649318
STM1306	astB	100	contributing to non-detectable	19649318
STM0181	panC	100	contributing to non-detectable	19649318
STM3883	rbsC	100	contributing to non-detectable	19649318
STM0393	yajF	100	contributing to non-detectable	19649318
STM3747	yicE	100	contributing to non-detectable	19649318
STM2403	glk	100	contributing to non-detectable	19649318
STM3513	malQ	100	contributing to non-detectable	19649318
STM1463	add	100	contributing to non-detectable	19649318
STM0472	maa	100	contributing to non-detectable	19649318
STM1209	nagZ	100	contributing to non-detectable	19649318
STM3538	glgB	100	contributing to non-detectable	19649318
STM0316	pepD	100	contributing to non-detectable	19649318
STM4159	thiH	100	contributing to non-detectable	19649318
STM2807	nrdE	100	contributing to non-detectable	19649318
STM2440	cysM	100	contributing to non-detectable	19649318
STM0588	entF	100	contributing to non-detectable	19649318
STM2163	yehX	100	contributing to non-detectable	19649318
STM3247	garK	100	contributing to non-detectable	19649318
STM4047	rhaB	100	contributing to non-detectable	19649318
STM1806	nhaB	100	contributing to non-detectable	19649318
STM4163	thiE	100	contributing to non-detectable	19649318
STM2147	thiM	100	contributing to non-detectable	19649318
STM3474	nirB	100	contributing to non-detectable	19649318
STM2558	cadB	100	contributing to non-detectable	19649318
STM3514	malP	100	contributing to non-detectable	19649318
STM1800	ycgQ	100	contributing to non-detectable	19649318
STM1160	solA	100	contributing to non-detectable	19649318
STM0665	gltI	100	contributing to non-detectable	19649318
STM3255	tagT	100	contributing to non-detectable	19649318
STM4323	dsbD	100	contributing to non-detectable	19649318
STM0607	dsbG	100	contributing to non-detectable	19649318
STM4084	fpr	100	contributing to non-detectable	19649318
STM4273	yjcG	100	contributing to non-detectable	19649318
STM3290	argG	100	contributing to non-detectable	19649318
STM1929	otsB	100	contributing to non-detectable	19649318
STM4164	thiC	100	contributing to non-detectable	19649318
STM2077	hisF	100	contributing to non-detectable	19649318
STM0168	cueO	100	contributing to non-detectable	19649318
STM3391	acrF	100	contributing to non-detectable	19649318
STM1746	oppA	100	contributing to non-detectable	19649318
STM2793	gabP	100	contributing to non-detectable	19649318
STM2286	glpC	100	contributing to non-detectable	19649318
STM4382	yjfR	100	contributing to non-detectable	19649318
STM2984	csdA	100	contributing to non-detectable	19649318
STM3551	ggt	100	contributing to non-detectable	19649318
STM2501	ppk	100	contributing to non-detectable	19649318
STM0194	fhuB	100	contributing to non-detectable	19649318
STM4277	nrfA	100	contributing to non-detectable	19649318
STM3261	gatD	100	contributing to non-detectable	19649318
STM2851	hycC	100	contributing to non-detectable	19649318
STM2352	hisM	100	contributing to non-detectable	19649318
STM3535	glgA	100	contributing to non-detectable	19649318
STM0935	poxB	100	contributing to non-detectable	19649318
STM3139	gsp	100	contributing to non-detectable	19649318
STM2167	dld	100	contributing to non-detectable	19649318
STM3635	yhjW	100	contributing to non-detectable	19649318
STM0108	thiB	100	contributing to non-detectable	19649318
STM1725	trpC	100	contributing to non-detectable	19649318
STM2074	hisB	100	contributing to non-detectable	19649318
STM4285	fdhF	100	contributing to non-detectable	19649318
STM0596	entE	100	contributing to non-detectable	19649318
STM2058	pduX	100	contributing to non-detectable	19649318
STM2399	pgtP	100	contributing to non-detectable	19649318
STM2962	gudT	100	contributing to non-detectable	19649318
STM0848	yliA	100	contributing to non-detectable	19649318
STM0193	fhuD	100	contributing to non-detectable	19649318
STM1954	fliY	100	contributing to non-detectable	19649318
STM0791	hutH	100	contributing to non-detectable	19649318
STM1226	potA	100	contributing to non-detectable	19649318
STM0781	modA	100	contributing to non-detectable	19649318
STM2164	yehY	100	contributing to non-detectable	19649318
STM3331	gltD	100	contributing to non-detectable	19649318
STM0103	araB	100	contributing to non-detectable	19649318
STM3009	ygeD	100	contributing to non-detectable	19649318
STM3680	aldB	100	contributing to non-detectable	19649318
STM2037	pduF	100	contributing to non-detectable	19649318
STM1303	astC	100	contributing to non-detectable	19649318
STM3630	dppA	100	contributing to non-detectable	19649318
STM4278	nrfB	100	contributing to non-detectable	19649318
STM4004	hemN	100	contributing to non-detectable	19649318
STM3567	livJ	100	contributing to non-detectable	19649318
STM1106	hpaI	100	contributing to non-detectable	19649318
STM3243	tdcC	100	contributing to non-detectable	19649318
STM0070	caiD	100	contributing to non-detectable	19649318
STM1204	fhuE	100	contributing to non-detectable	19649318
STM0690	citB	100	contributing to non-detectable	19649318
STM1211	ndh	100	contributing to non-detectable	19649318
STM2205	fruK	100	contributing to non-detectable	19649318
STM2189	mglA	100	contributing to non-detectable	19649318
STM3334	codA	100	contributing to non-detectable	19649318
STM0191	fhuA	100	contributing to non-detectable	19649318
STM2165	yehZ	100	contributing to non-detectable	19649318
STM1304	astA	100	contributing to non-detectable	19649318
STM4229	malE	100	contributing to non-detectable	19649318
STM2393	yfdC	100	contributing to non-detectable	19649318
STM2776	iroE	100	contributing to non-detectable	19649318
STM4045	rhaD	100	contributing to non-detectable	19649318
STM3603	treF	100	contributing to non-detectable	19649318
STM1099	hpaB	100	contributing to non-detectable	19649318
STM2035	cbiA	100	contributing to non-detectable	19649318
STM1293	pncA	100	contributing to non-detectable	19649318
STM1102	hpaE	100	contributing to non-detectable	19649318
STM2421	xapB	100	contributing to non-detectable	19649318
STM3626	dppF	100	contributing to non-detectable	19649318
STM1341	btuE	100	contributing to non-detectable	19649318
STM4383	sgaT	100	contributing to non-detectable	19649318
STM3563	livH	100	contributing to non-detectable	19649318
STM2043	pduG	100	contributing to non-detectable	19649318
STM2257	napH	100	contributing to non-detectable	19649318
STM1313	celB	100	contributing to non-detectable	19649318
STM1107	hpaX	100	contributing to non-detectable	19649318
STM2467	eutT	100	contributing to non-detectable	19649318
STM3664	malS	100	contributing to non-detectable	19649318
STM4280	nrfD	100	contributing to non-detectable	19649318
STM4387	sgaU	100	contributing to non-detectable	19649318
STM1427	cfa	100	contributing to non-detectable	19649318
STM4416	mpl	100	contributing to non-detectable	19649318
STM2498	upp	100	contributing to non-detectable	19649318
STM4050	rhaT	100	contributing to non-detectable	19649318
STM2948	cysJ	100	contributing to non-detectable	19649318
STM4421	STM4421	100	contributing to non-detectable	19649318
STM4120	argE	100	contributing to non-detectable	19649318
STM0006	yaaJ	100	contributing to non-detectable	19649318
STM2841	ygbD	100	contributing to non-detectable	19649318
STM2162	yehW	100	contributing to non-detectable	19649318
STM1792	appC	100	contributing to non-detectable	19649318
STM1727	trpA	100	contributing to non-detectable	19649318
STM0206	btuF	100	contributing to non-detectable	19649318
STM2033	cbiC	100	contributing to non-detectable	19649318
STM2009	amn	100	contributing to non-detectable	19649318
STM3016	araE	100	contributing to non-detectable	19649318
STM2028	cbiG	100	contributing to non-detectable	19649318
STM1117	agp	100	contributing to non-detectable	19649318
STM2835	srlD	100	contributing to non-detectable	19649318
STM3185	yqiE	100	contributing to non-detectable	19649318
STM1742	oppF	100	contributing to non-detectable	19649318
STM3829	dgoK	100	contributing to non-detectable	19649318
STM2976	fucI	100	contributing to non-detectable	19649318
STM3225	ygjU	100	contributing to non-detectable	19649318
STM0425	thiI	100	contributing to non-detectable	19649318
STM1718	btuR	100	contributing to non-detectable	19649318
STM0787	hutI	100	contributing to non-detectable	19649318
STM0851	yliD	100	contributing to non-detectable	19649318
STM1511	ydfG	100	contributing to non-detectable	19649318
STM3333	codB	100	contributing to non-detectable	19649318
STM4248	tyrB	100	contributing to non-detectable	19649318
STM1312	celA	100	contributing to non-detectable	19649318
STM4162	thiF	100	contributing to non-detectable	19649318
STM1724	trpD	100	contributing to non-detectable	19649318
STM3627	dppD	100	contributing to non-detectable	19649318
STM1726	trpB	100	contributing to non-detectable	19649318
STM1105	hpaH	100	contributing to non-detectable	19649318
STM2027	cbiH	100	contributing to non-detectable	19649318
STM2024	cbiL	100	contributing to non-detectable	19649318
STM0106	thiQ	100	contributing to non-detectable	19649318
STM2199	cirA	100	contributing to non-detectable	19649318
STM3159	exbB	100	contributing to non-detectable	15882417
STM3952	corA	100	contributing to non-detectable	19649318
STM2861	sitA	100	contributing to non-detectable	10712695/15322058
STM2299	yfbG	100	contributing to non-detectable	19578432; 19649334
STM3856	pstC	100	contributing to non-detectable	19649318
STM1524	yneI	100	contributing to non-detectable	19649318
STM4482	idnT	100	contributing to non-detectable	19649318
STM0698	pgm	100	contributing to non-detectable	19589833
STM2337	ackA	100	contributing to non-detectable	19649318
STM3986	trkH	100	contributing to non-detectable	1465423
STM4166	yjaD	100	contributing to non-detectable	19649318
STM0002	thrA	100	contributing to non-detectable	19649318
STM3583	acpT	100	contributing to non-detectable	19649318
STM3982	fadA	100	contributing to non-detectable	19649318
STM0840	ybiV2	100	contributing to non-detectable	19649318
STM4063	sbp	100	contributing to non-detectable	19649318
STM2466	eutD	100	contributing to non-detectable	19649318
STM3254	tagK	100	contributing to non-detectable	19578432; 19649335
STM0762	STM0762	100	contributing to non-detectable	19578432; 19649336
STM3697	STM3697	100	contributing to non-detectable	19578432; 19649337
STM4433	STM4433	100	contributing to non-detectable	19578432; 19649338
STM1557	STM1557	100	contributing to non-detectable	19578432; 19649339
STM1556	STM1556	100	contributing to non-detectable	19578432; 19649340
STM0056	STM0056	100	contributing to non-detectable	19578432; 19649341
STM4418	iolT1	100	contributing to non-detectable	19578432; 19649342
STM1350	fadK	100	contributing to non-detectable	19578432; 19649343
STM0761	STM0761	100	contributing to non-detectable	19578432; 19649344
STM2573	STM2573	100	contributing to non-detectable	19578432; 19649345
STM4016	yshA	100	contributing to non-detectable	19578432; 19649346
STM2340	STM2340	100	contributing to non-detectable	19578432
STM2095	rfbA	100	contributing to non-detectable	19578432
STM0163	STM0163	100	contributing to non-detectable	19578432
STM2341	STM2341	100	contributing to non-detectable	19578432
STM1431	sodB	100	contributing to non-detectable	19578432
STM2528	STM2528	100	contributing to non-detectable	19578432
STM3965	metE	100	contributing to non-detectable	19649318
STM2101	wcaK	100	contributing to non-detectable	19649318
STM1802	dadX	100	contributing to non-detectable	19649318
STM3564	livK	100	contributing to non-detectable	19649318
STM3241	tdcE	100	contributing to non-detectable	19649318
STM3859	STM3859	100	contributing to non-detectable	19649318
STM2295	yfaO	100	contributing to non-detectable	19649318
STM0837	ybiS	100	contributing to non-detectable	19649318
STM4419	iolT2	100	contributing to non-detectable	19649318
STM3599	yhiT	100	contributing to non-detectable	19649318
STM0169	gcd	100	contributing to non-detectable	19649318
STM1826	sdaA	100	contributing to non-detectable	19649318
STM0934	ltaA	100	contributing to non-detectable	19649318
STM0086	kefC	100	contributing to non-detectable	19649318
STM0772	gpmA	100	contributing to non-detectable	19649318
STM3244	tdcB	100	contributing to non-detectable	19649318
STM1378	pykF	100	contributing to non-detectable	19649318
STM2105	manC	100	contributing to non-detectable	19649318
STM2383	mepA	100	contributing to non-detectable	19649318
STM4037	fdoG	100	contributing to non-detectable	19649318
STM1933	STM1933	100	contributing to non-detectable	19649318
STM3885	rbsK	100	contributing to non-detectable	19649318
STM2961	ygcY	100	contributing to non-detectable	19649318
STM1468	fumA	100	contributing to non-detectable	19649318
STM0380	ddlA	100	contributing to non-detectable	19649318
STM3493	mrcA	100	contributing to non-detectable	19649318
STM1498	STM1498	100	contributing to non-detectable	19649318
STM1749	adhE	100	contributing to non-detectable	19649318
STM1469	fumC	100	contributing to non-detectable	19649318
STM3796	ilvB	100	contributing to non-detectable	19649318
STM3901	ilvG	100	contributing to non-detectable	19649318
STM4115	pflC	100	contributing to non-detectable	19649318
STM4325	dcuA	100	contributing to non-detectable	19649318
STM0568	pheP	100	contributing to non-detectable	19649318
STM3457	kefB	100	contributing to non-detectable	19649318
STM3675	sgbH	100	contributing to non-detectable	19649318
STM0623	citD	100	contributing to non-detectable	19649318
STM4100	metB	100	contributing to non-detectable	19649318
STM3922	rffG	100	contributing to non-detectable	19649318
STM2389	yfcY	100	contributing to non-detectable	19649318
STM2141	fbaB	100	contributing to non-detectable	19649318
STM2473	talA	100	contributing to non-detectable	19649318
STM0843	pflF	100	contributing to non-detectable	19649318
STM0627	dcuC	100	contributing to non-detectable	19649318
STM2838	gutQ	100	contributing to non-detectable	19649318
STM4114	pflD	100	contributing to non-detectable	19649318
STM1576	narU	100	contributing to non-detectable	19649318
STM0887	artJ	100	contributing to non-detectable	19649318
STM1499	STM1499	100	contributing to non-detectable	19649318
STM3936	hemX	100	contributing to non-detectable	19649318
STM4425	STM4425	100	contributing to non-detectable	19649318
STM0880	potI	100	contributing to non-detectable	19649318
STM0842	ybiV1	100	contributing to non-detectable	19649318
STM2820	yqaB	100	contributing to non-detectable	19649318
STM2388	yfcX	100	contributing to non-detectable	19649318
STM1617	STM1617	100	contributing to non-detectable	19649318
STM2971	sdaB	100	contributing to non-detectable	19649318
STM3795	ilvN	100	contributing to non-detectable	19649318
STM0532	arcC	100	contributing to non-detectable	19649318
STM0622	citE	100	contributing to non-detectable	19649318
STM0091	pdxA	100	contributing to non-detectable	19649318
STM2991	amiC	100	contributing to non-detectable	19649318
STM0844	pflE	100	contributing to non-detectable	19649318
STM0832	ybiF	100	contributing to non-detectable	19649318
STM2430	cysK	100	contributing to non-detectable	19649318
STM2831	mltB	100	contributing to non-detectable	19649318
STM0203	yadQ	100	contributing to non-detectable	19649318
STM2530	STM2530	100	contributing to non-detectable	19649318
STM1710	pgpB	100	contributing to non-detectable	19649318
STM3300	dacB	100	contributing to non-detectable	19649318
STM2168	pbpG	100	contributing to non-detectable	19649318
STM0964	dmsA	100	contributing to non-detectable	19649318
STM0879	potH	100	contributing to non-detectable	19649318
STM0973	pflB	100	contributing to non-detectable	19649318
STM0434	apbA	100	contributing to non-detectable	19649318
STM2444	cysP	100	contributing to non-detectable	19649318
STM0137	mutT	100	contributing to non-detectable	19649318
STM4559	yjjG	100	contributing to non-detectable	19649318
STM0463	amtB	100	contributing to non-detectable	19649318
STM3112	mltC	100	contributing to non-detectable	19649318
STM0060	citE2	100	contributing to non-detectable	19649318
STM4188	metH	100	contributing to non-detectable	19649318
STM0061	citF2	100	contributing to non-detectable	19649318
STM2409	nupC	100	contributing to non-detectable	19649318
STM1165	grxB	100	contributing to non-detectable	19649318
STM3598	yhiS	100	contributing to non-detectable	19649318
STM1765	narK	100	contributing to non-detectable	19649318
STM2536	pepB	100	contributing to non-detectable	19649318
STM1712	acnA	100	contributing to non-detectable	19649318
STM4485	idnK	100	contributing to non-detectable	19649318
STM2050	pduO	100	contributing to non-detectable	19649318
STM1288	STM1288	100	contributing to non-detectable	19649318
STM0371	prpE	100	contributing to non-detectable	19649318
STM1568	fdnI	100	contributing to non-detectable	19649318
STM0637	dacA	100	contributing to non-detectable	19649318
STM1496	STM1496	100	contributing to non-detectable	19649318
STM1569	fdnH	100	contributing to non-detectable	19649318
STM1570	fdnG	100	contributing to non-detectable	19649318
STM0661	ybeK	100	contributing to non-detectable	19649318
STM2502	ppx	100	contributing to non-detectable	19649318
STM0110	leuD	100	contributing to non-detectable	19649318
STM2531	pbpC	100	contributing to non-detectable	19649318
STM1517	ydeD	100	contributing to non-detectable	19649318
STM3114	speC	100	contributing to non-detectable	19649318
STM3512	gntT	100	contributing to non-detectable	19649318
STM1832	manZ	100	contributing to non-detectable	19649318
STM0246	yaeE	98.285
STM0247	abc	98.285
STM0152	aceE	98.349
STM0153	aceF	98.349
STM1299	gdhA	98.434
STM3010	aas	98.777
STM4578	serB	99.313
STM4398	cycA	99.334
STM2555	glyA	99.622
STM0980	cmk	99.652
STM3589	pitA	99.658
STM0542	folD	99.659
STM0399	brnQ	99.789
STM2081	gnd	99.811
STM0464	tesB	99.838
STM1125	putP	99.918
STM0700	potE	99.921
STM1584	ansP	99.94
STM3877	asnA	99.945
STM0829	glnP	99.949
STM1597	ydcW	99.978
STM2792	gabT	99.978
STM3218	oat	99.978
STM4283	gltP	99.98
STM0321	proB	99.981
STM0322	proA	99.981
STM0974	focA	99.991
STM1208	ycfN	99.994
STM2451	hemF	99.995
STM0597	entB	99.999
STM0598	entA	99.999
STM3057	ubiH	100
STM3972	aarF	100
STM2549	asrB	100
STM0158	acnB	100
STM1448	pdxH	100
STM2021	cboQ	100
STM2051	pduP	100
STM0719	STM0719	100
STM0072	caiB	100
STM0317	gpt	100
STM0401	malZ	100
STM0483	apt	100
STM0498	copA	100
STM0618	citT	100
STM0680	asnB	100
STM0689	citA	100
STM0775	galT	100
STM0785	ybhE	100
STM0793	bioA	100
STM0795	bioF	100
STM1124	putA	100
STM1305	astD	100
STM1480	pntB	100
STM1680	ycjI	100
STM1744	oppC	100
STM1807	dsbB	100
STM1883	purT	100
STM1884	eda	100
STM2042	pduE	100
STM2188	mglC	100
STM2204	fruA	100
STM2297	yfbE	100
STM2354	hisJ	100
STM2392	vacJ	100
STM2401	ddg	100
STM2442	cysW	100
STM2458	eutB	100
STM2554	hcaT	100
STM2662	rluD	100
STM2808	nrdF	100
STM2833	srlE	100
STM2934	cysN	100
STM2935	cysD	100
STM2946	cysH	100
STM2949	ptpS	100
STM2954	mazG	100
STM2992	argA	100
STM3039	idi	100
STM3051	bglA	100
STM3053	gcvP	100
STM3078	speB	100
STM3091	galP	100
STM3249	garL	100
STM3279	mtr	100
STM3330	gltB	100
STM3354	STM3354	100
STM3482	gph	100
STM3554	ugpC	100
STM3629	dppB	100
STM3660	xylB	100
STM3661	xylA	100
STM3665	avtA	100
STM3668	yiaK	100
STM3683	selA	100
STM3700	gpsA	100
STM3708	tdh	100
STM3709	kbl	100
STM3746	gltS	100
STM3822	torA	100
STM3823	torC	100
STM3854	pstB	100
STM3882	rbsA	100
STM3913	gppA	100
STM3983	fadB	100
STM4061	yiiP	100
STM4087	glpF	100
STM4121	argC	100
STM4123	argH	100
STM4183	aceB	100
STM4227	malG	100
STM4228	malF	100
STM4279	nrfC	100
STM4294	yjdE	100
STM4430	STM4430	100
STM4431	STM4431	100
STM0047	lspA	100
STM0102	araA	100
STM0180	panD	100
STM0182	panB	100
STM0218	pyrH	100
STM0439	cyoE	100
STM0515	allA	100
STM0590	fepC	100
STM0594	fepB	100
STM0619	citG	100
STM0662	gltL	100
STM0663	gltK	100
STM0666	lnt	100
STM0671	ubiF	100
STM0704	kdpC	100
STM0706	kdpA	100
STM0782	modB	100
STM0788	hutG	100
STM0850	yliC	100
STM1098	hpaC	100
STM1101	hpaG	100
STM1103	hpaD	100
STM1104	hpaF	100
STM1193	fabH	100
STM1235	ymfB	100
STM1314	celC	100
STM1465	malX	100
STM1525	yneH	100
STM1723	trpE	100
STM1743	oppD	100
STM1745	oppB	100
STM1793	appB	100
STM1893	znuB	100
STM2022	cbiN	100
STM2023	cbiM	100
STM2026	cbiJ	100
STM2034	cibB	100
STM2041	pduD	100
STM2044	pduH	100
STM2072	hisD	100
STM2076	hisA	100
STM2078	hisI	100
STM2108	wcaG	100
STM2121	dcd	100
STM2206	fruF	100
STM2252	ccmC	100
STM2253	ccmB	100
STM2256	napB	100
STM2258	napG	100
STM2353	hisQ	100
STM2355	argT	100
STM2443	cysU	100
STM2497	uraA	100
STM2533	sseA	100
STM2543	nifS	100
STM2546	suhB	100
STM2669	tyrA	100
STM2775	iroD	100
STM2834	slrB	100
STM2848	hycF	100
STM2849	hycE	100
STM2850	hycD	100
STM2852	hycB	100
STM2927	surE	100
STM2933	cysC	100
STM2947	cysI	100
STM2973	fucO	100
STM3054	gcvH	100
STM3103	yggV	100
STM3158	exbD	100
STM3179	mdaB	100
STM3180	ygiN	100
STM3336	nanK	100
STM3337	nanE	100
STM3407	fmt	100
STM3475	nirD	100
STM3525	glpE	100
STM3553	ugpQ	100
STM3556	ugpA	100
STM3560	livF	100
STM3612	kdgK	100
STM3628	dppC	100
STM3646	yiaE	100
STM3685	mtlA	100
STM3731	dut	100
STM3855	pstA	100
STM3861	glmS	100
STM3881	rbsD	100
STM3961	pldB	100
STM4046	rhaA	100
STM4064	ushB	100
STM4160	thiG	100
STM4161	STM4161	100
STM4231	lamB	100
STM4236	dgkA	100
STM4249	aphA	100
STM4349	yjeQ	100
STM4384	sgaB	100
STM4385	ptxA	100
STM4429	STM4429	100
STM4454	treB	100
STM4483	idnO	100
STM4584	yjjX	100
STM0891	artP	100
STM0111	leuC	100
STM0255	dkgB	100
STM0889	artQ	100
STM1294	ansA	100
STM1450	pdxY	100
STM1490	STM1490	100
STM1739	cls	100
STM2196	STM2196	100
STM2427	lig	100
STM2526	ndk	100
STM2529	STM2529	100
STM2670	aroF	100
STM2783	nxiA	100
STM2959	STM2959	100
STM2970	sdaC	100
STM2988	mltA	100
STM3076	tktA	100
STM3205	bacA	100
STM3242	tdcD	100
STM3315	yrbH	100
STM3534	glgP	100
STM3541	gntU	100
STM3677	sgbE	100
STM3704	pmgI	100
STM3880	kup	100
STM3905	ilvA	100
STM4035	fdoI	100
STM4247	alr	100
STM4388	sgaE	100
STM4465	STM4465	100
STM4466	STM4466	100
STM4582	slt	100
STM0007	talB	100
STM0054	STM0054	100
STM0055	STM0055	100
STM0059	citD2	100
STM0101	araD	100
STM0122	ftsI	100
STM0130	ddlB	100
STM0227	fabZ	100
STM0420	pgpA	100
STM0621	citF	100
STM0640	mrdA	100
STM0694	fldA	100
STM0741	cydB	100
STM0760	aroG	100
STM0768	dcoB	100
STM0774	galK	100
STM0797	bioD	100
STM0812	ybhO	100
STM0861	yliI	100
STM0863	dacC	100
STM0877	potF	100
STM0888	artM	100
STM0965	dmsB	100
STM0966	dmsC	100
STM1215	ycfS	100
STM1301	STM1301	100
STM1347	aroH	100
STM1375	ynhG	100
STM1464	malY	100
STM1497	STM1497	100
STM1567	adhP	100
STM1647	ldhA	100
STM1788	STM1788	100
STM1799	emtA	100
STM1900	ntpA	100
STM2025	cbiK	100
STM2047	pduL	100
STM2277	nrdA	100
STM2278	nrdB	100
STM2356	ubiX	100
STM2474	tktB	100
STM2577	acpS	100
STM2646	yfiD	100
STM2916	ygbL	100
STM2960	gudD	100
STM2974	fucA	100
STM3063	rpiA	100
STM3068	fba	100
STM3165	dkgA	100
STM3240	tdcG	100
STM3248	garR	100
STM3250	garD	100
STM3351	oadB	100
STM3352	oadA	100
STM3483	rpe	100
STM3487	aroK	100
STM3529	STM3529	100
STM3542	gntK	100
STM3624A	STM3624A	100
STM3702	grxC	100
STM3902	ilvM	100
STM3923	rffH	100
STM3960	rthB	100
STM3978	yigC	100
STM4220	lysC	100
STM4358	amiB	100
STM4386	sgaH	100
STM4414	ppa	100
STM4451	nrdG	100
STM4585	gpmB	100
STM0107	thiP	100
STM1522	ydeA	100
STM2020	cbiO	100
STM0057	STM0057	100
STM0141	guaC	100
STM0783	modC	100
STM0970	pflA	100
STM3390	acrE	100
STM3555	ugpE	100
STM3576	zntA	100
STM4452	nrdD	100
STM4580	nadR	100
STM0403	yajB	100
STM0444	ampG	100
STM0506	tesA	100
STM0592	fepD	100
STM0620	citX	100
STM0643	cobC	100
STM0664	gltJ	100
STM1222	potD	100
STM1340	btuC	100
STM1342	btuD	100
STM1446	ydhH	100
STM1582	nhoA	100
STM2016	cobT	100
STM2018	cobU	100
STM2031	cbiE	100
STM2052	pduQ	100
STM2075	hisH	100
STM2109	gmd	100
STM2194	yeiG	100
STM2254	ccmA	100
STM2791	gabD	100
STM2847	hycG	100
STM2953	pyrG	100
STM3002	lgt	100
STM3066	yggA	100
STM3561	livG	100
STM4066	STM4066	100
STM1359	ydiB	100
STM0659	hscC	100
STM1433	ydhD	100
STM2062	dacD	100
STM4080	STM4080	100
STM0170	hpt	100
STM0388	aroL	100
STM0457	cof	100
STM0766	dcoC	100
STM0878	potG	100
STM1135	ycdW	100
STM1937	tyrP	100
STM2450	amiA	100
STM3353	oadG	100
STM3401	aroE	100
STM3959	rhtC	100
STM4469	argI	100
STM4477	pepA	100
STM0171	yadF	100
STM3045	fldB	100
STM1803	dadA	100
STM2332	STM2332	100
STM4036	fdoH	100
STM0533	purK	100
STM3338	nanT	100
STM1831	manY	100
STM1830	manX	100
STM0458	cdsH	100
STM2433	crr	100

## Sheet: Sheet2
PSLT046	1
STM0002	1
STM0003	0.4309
STM0004	0.4309
STM0006	1
STM0007	1
STM0039	1
STM0042	1
STM0045	0
STM0046	0
STM0047	1
STM0049	0
STM0051	1
STM0054	1
STM0055	1
STM0056	1
STM0057	1
STM0059	1
STM0060	1
STM0061	1
STM0064	0
STM0066	1
STM0067	1
STM0070	1
STM0071	1
STM0072	1
STM0074	1
STM0086	1
STM0087	0
STM0088	1
STM0091	1
STM0101	1
STM0102	1
STM0103	1
STM0106	1
STM0107	1
STM0108	1
STM0110	1
STM0111	1
STM0112	0.9135
STM0113	0.9135
STM0122	1
STM0123	0
STM0124	0
STM0125	0
STM0126	0
STM0128	0
STM0129	0
STM0130	1
STM0134	0
STM0137	1
STM0140	0
STM0141	1
STM0145	1
STM0146	1
STM0150	0.9997
STM0152	0.9829
STM0153	0.9829
STM0154	0.6542
STM0158	1
STM0161	1
STM0163	1
STM0165	1
STM0166	1
STM0168	1
STM0169	1
STM0170	1
STM0171	1
STM0180	1
STM0181	1
STM0182	1
STM0183	0
STM0190	1
STM0191	1
STM0192	1
STM0193	1
STM0194	1
STM0202	0
STM0203	1
STM0206	1
STM0207	0
STM0208	1
STM0213	0
STM0218	1
STM0220	0
STM0221	0
STM0222	0
STM0226	0
STM0227	1
STM0228	0
STM0229	0
STM0232	0
STM0234	1
STM0235	1
STM0242	0
STM0245	0.9747
STM0246	0.9747
STM0247	0.9747
STM0248	0
STM0255	1
STM0261	1
STM0309	0.922
STM0310	0
STM0316	1
STM0317	1
STM0320	1
STM0321	0.889
STM0322	0.889
STM0329	1
STM0330	1
STM0353	1
STM0364	1
STM0368	1
STM0369	1
STM0370	1
STM0371	1
STM0372	0
STM0380	1
STM0386	0.8687
STM0388	1
STM0393	1
STM0399	0.9977
STM0401	1
STM0402	1
STM0403	1
STM0413	0.9162
STM0416	0
STM0417	0
STM0419	0
STM0420	1
STM0422	0
STM0423	0
STM0425	1
STM0426	1
STM0427	1
STM0428	1
STM0429	1
STM0431	1
STM0432	1
STM0434	1
STM0439	1
STM0440	0.6107
STM0441	0.6107
STM0442	0.6107
STM0443	0.6107
STM0444	1
STM0457	1
STM0458	1
STM0463	1
STM0464	0.9982
STM0472	1
STM0483	1
STM0488	0
STM0489	0
STM0491	0.9987
STM0494	1
STM0498	1
STM0506	1
STM0515	1
STM0517	0.998
STM0518	1
STM0519	1
STM0522	1
STM0523	1
STM0525	1
STM0527	1
STM0528	1
STM0532	1
STM0533	1
STM0534	0.706
STM0535	0
STM0537	0
STM0542	0.9991
STM0568	1
STM0584	1
STM0585	1
STM0586	1
STM0588	1
STM0589	1
STM0590	1
STM0591	1
STM0592	1
STM0593	1
STM0594	1
STM0595	1
STM0596	1
STM0597	1
STM0598	1
STM0607	1
STM0608	1
STM0609	1
STM0618	1
STM0619	1
STM0620	1
STM0621	1
STM0622	1
STM0623	1
STM0627	1
STM0628	1
STM0637	1
STM0640	1
STM0643	1
STM0644	1
STM0645	0.4796
STM0648	0
STM0659	1
STM0661	1
STM0662	1
STM0663	1
STM0664	1
STM0665	1
STM0666	1
STM0671	1
STM0680	0.9909
STM0683	0.9173
STM0684	0.9315
STM0685	1
STM0686	0
STM0689	1
STM0690	1
STM0691	1
STM0694	1
STM0698	1
STM0700	0.9991
STM0701	1
STM0704	1
STM0705	1
STM0706	1
STM0719	1
STM0730	0.6369
STM0732	0.6107
STM0733	0.6107
STM0734	0.6107
STM0735	0.6107
STM0736	0.6905
STM0737	0.6905
STM0738	0.6924
STM0739	0.6924
STM0740	1
STM0741	1
STM0756	1
STM0757	1
STM0758	1
STM0760	1
STM0761	1
STM0762	1
STM0766	1
STM0768	1
STM0772	1
STM0773	1
STM0774	1
STM0775	1
STM0776	0
STM0781	1
STM0782	1
STM0783	1
STM0785	0.9147
STM0787	1
STM0788	1
STM0791	1
STM0793	1
STM0794	1
STM0795	1
STM0797	1
STM0812	1
STM0828	0.9994
STM0829	0.9994
STM0830	0.9994
STM0832	1
STM0837	1
STM0840	1
STM0842	1
STM0843	1
STM0844	1
STM0847	1
STM0848	1
STM0849	1
STM0850	1
STM0851	1
STM0861	1
STM0863	1
STM0865	1
STM0866	1
STM0872	1
STM0877	1
STM0878	1
STM0879	1
STM0880	1
STM0887	1
STM0888	1
STM0889	1
STM0891	1
STM0934	1
STM0935	1
STM0956	0
STM0957	0
STM0958	1
STM0963	0
STM0964	1
STM0965	1
STM0966	1
STM0970	1
STM0973	1
STM0974	1
STM0977	0.6814
STM0978	0.4177
STM0980	0.9962
STM0984	0
STM0985	0
STM0988	0
STM0998	0.4035
STM0999	1
STM1000	0
STM1002	1
STM1004	0.9999
STM1044	1
STM1057	1
STM1058	0.8642
STM1067	0
STM1076	1
STM1098	1
STM1099	1
STM1101	1
STM1102	1
STM1103	1
STM1104	1
STM1105	1
STM1106	1
STM1107	1
STM1117	1
STM1124	1
STM1125	0.9991
STM1135	1
STM1155	0
STM1160	1
STM1163	0.8642
STM1165	1
STM1193	1
STM1194	0
STM1195	0
STM1196	0
STM1197	1
STM1198	0.8576
STM1200	0
STM1203	1
STM1204	1
STM1208	0.9999
STM1209	1
STM1211	1
STM1215	1
STM1220	1
STM1221	1
STM1222	1
STM1223	1
STM1225	1
STM1226	1
STM1232	0.191
STM1235	1
STM1238	0.704
STM1255	1
STM1256	1
STM1257	1
STM1258	1
STM1259	1
STM1269	1
STM1288	1
STM1290	0.8995
STM1291	1
STM1293	1
STM1294	1
STM1297	1
STM1299	0.8366
STM1301	1
STM1303	1
STM1304	1
STM1305	1
STM1306	1
STM1307	1
STM1310	0.4796
STM1312	1
STM1313	1
STM1314	1
STM1316	1
STM1318	1
STM1326	1
STM1332	0
STM1333	0
STM1337	0
STM1338	0
STM1340	1
STM1341	1
STM1342	1
STM1347	1
STM1349	1
STM1350	1
STM1358	0.4177
STM1359	1
STM1375	1
STM1377	1
STM1378	1
STM1383	1
STM1384	1
STM1385	1
STM1426	0
STM1427	1
STM1431	1
STM1433	1
STM1435	1
STM1440	1
STM1446	1
STM1448	1
STM1449	0
STM1450	1
STM1463	1
STM1464	1
STM1465	1
STM1467	0
STM1468	1
STM1469	1
STM1473	1
STM1477	0.9991
STM1479	1
STM1480	1
STM1489	1
STM1490	1
STM1496	1
STM1497	1
STM1498	1
STM1499	1
STM1502	1
STM1511	1
STM1517	1
STM1522	1
STM1524	1
STM1525	1
STM1538	1
STM1539	1
STM1556	1
STM1557	1
STM1566	1
STM1567	1
STM1568	1
STM1569	1
STM1570	1
STM1576	1
STM1577	1
STM1578	1
STM1579	1
STM1580	1
STM1582	1
STM1584	0.9993
STM1597	0.9993
STM1599	1
STM1617	1
STM1620	1
STM1627	1
STM1647	1
STM1651	1
STM1679	1
STM1680	1
STM1681	1
STM1686	1
STM1695	1
STM1700	0
STM1707	0.8642
STM1710	1
STM1711	0
STM1712	1
STM1718	1
STM1723	1
STM1724	1
STM1725	1
STM1726	1
STM1727	1
STM1731	1
STM1737	1
STM1739	1
STM1742	1
STM1743	1
STM1744	1
STM1745	1
STM1746	1
STM1749	1
STM1750	0.9998
STM1752	0
STM1756	1
STM1761	1
STM1762	1
STM1763	1
STM1764	1
STM1765	1
STM1771	1
STM1772	0
STM1777	0
STM1779	0
STM1780	0.4796
STM1786	1
STM1787	1
STM1788	1
STM1792	1
STM1793	1
STM1796	1
STM1799	1
STM1800	1
STM1802	1
STM1803	1
STM1806	1
STM1807	1
STM1818	1
STM1824	0.8576
STM1826	1
STM1830	1
STM1831	1
STM1832	1
STM1883	0.9979
STM1884	1
STM1885	1
STM1886	0.9147
STM1888	1
STM1889	0
STM1891	1
STM1892	1
STM1893	1
STM1900	1
STM1901	0
STM1909	0
STM1928	1
STM1929	1
STM1933	1
STM1937	1
STM1945	0
STM1953	1
STM1954	1
STM1963	1
STM2009	1
STM2016	1
STM2017	1
STM2018	1
STM2019	1
STM2020	1
STM2021	1
STM2022	1
STM2023	1
STM2024	1
STM2025	1
STM2026	1
STM2027	1
STM2028	1
STM2029	1
STM2030	1
STM2031	1
STM2032	1
STM2033	1
STM2034	1
STM2035	1
STM2037	1
STM2040	1
STM2041	1
STM2042	1
STM2043	1
STM2044	1
STM2047	1
STM2050	1
STM2051	1
STM2052	1
STM2057	1
STM2058	1
STM2062	1
STM2063	1
STM2064	1
STM2065	1
STM2071	1
STM2072	1
STM2073	1
STM2074	1
STM2075	1
STM2076	1
STM2077	1
STM2078	1
STM2079	0.9737
STM2080	1
STM2081	0.8975
STM2082	0
STM2083	1
STM2084	1
STM2085	0
STM2086	0
STM2087	1
STM2088	1
STM2089	1
STM2090	1
STM2091	1
STM2092	1
STM2093	1
STM2094	0
STM2095	1
STM2096	0
STM2097	1
STM2101	1
STM2104	1
STM2105	1
STM2107	1
STM2108	1
STM2109	1
STM2121	1
STM2122	0.9963
STM2141	1
STM2146	1
STM2147	1
STM2155	0
STM2162	1
STM2163	1
STM2164	1
STM2165	1
STM2167	1
STM2168	1
STM2183	0.9999
STM2188	1
STM2189	1
STM2190	1
STM2193	0
STM2194	1
STM2196	1
STM2199	1
STM2200	0.999
STM2204	1
STM2205	1
STM2206	1
STM2232	1
STM2252	1
STM2253	1
STM2254	1
STM2255	1
STM2256	1
STM2257	1
STM2258	1
STM2259	1
STM2260	1
STM2267	1
STM2276	0
STM2277	1
STM2278	1
STM2282	1
STM2283	1
STM2284	1
STM2285	1
STM2286	1
STM2289	1
STM2295	1
STM2297	1
STM2298	1
STM2299	1
STM2301	1
STM2305	1
STM2306	1
STM2307	1
STM2309	1
STM2310	1
STM2316	0.6985
STM2317	0.6985
STM2318	0.6985
STM2319	0.6985
STM2320	0.6985
STM2321	0.6985
STM2322	0.6985
STM2323	0.6985
STM2324	0.6985
STM2325	0.6985
STM2326	0.6985
STM2327	0.6985
STM2328	0.6985
STM2332	1
STM2337	1
STM2338	1
STM2340	1
STM2341	1
STM2351	1
STM2352	1
STM2353	1
STM2354	1
STM2355	1
STM2356	1
STM2362	0.706
STM2365	0
STM2366	0
STM2370	0.6814
STM2378	0
STM2383	1
STM2384	0.4177
STM2388	1
STM2389	1
STM2391	0.6574
STM2392	1
STM2393	1
STM2399	1
STM2401	1
STM2403	1
STM2408	1
STM2409	1
STM2415	0
STM2421	1
STM2422	1
STM2427	1
STM2430	1
STM2431	0.9164
STM2432	0.9164
STM2433	1
STM2435	1
STM2440	1
STM2441	1
STM2442	1
STM2443	1
STM2444	1
STM2450	1
STM2451	1
STM2457	1
STM2458	1
STM2460	1
STM2461	1
STM2463	1
STM2466	1
STM2467	1
STM2472	1
STM2473	1
STM2474	1
STM2477	1
STM2483	0
STM2487	0.706
STM2489	0
STM2492	1
STM2497	1
STM2498	1
STM2499	0.706
STM2500	0.9991
STM2501	1
STM2502	1
STM2510	0
STM2511	0
STM2522	0
STM2523	0
STM2526	1
STM2528	1
STM2529	1
STM2530	1
STM2531	1
STM2533	1
STM2536	1
STM2543	1
STM2546	1
STM2548	1
STM2549	1
STM2550	1
STM2554	1
STM2555	0.9984
STM2556	1
STM2558	1
STM2559	1
STM2565	0.706
STM2573	1
STM2577	1
STM2578	0.6814
STM2641	1
STM2645	1
STM2646	1
STM2649	1
STM2652	0
STM2654	1
STM2662	1
STM2667	1
STM2669	1
STM2670	1
STM2683	0
STM2773	1
STM2774	1
STM2775	1
STM2776	1
STM2777	1
STM2783	1
STM2786	1
STM2787	1
STM2788	1
STM2791	1
STM2792	0.9993
STM2793	1
STM2807	1
STM2808	1
STM2809	1
STM2810	1
STM2811	1
STM2817	1
STM2818	0
STM2820	1
STM2827	0
STM2831	1
STM2832	1
STM2833	1
STM2834	1
STM2835	1
STM2838	1
STM2840	1
STM2841	1
STM2847	1
STM2848	1
STM2849	1
STM2850	1
STM2851	1
STM2852	1
STM2861	1
STM2862	1
STM2863	1
STM2864	1
STM2916	1
STM2927	1
STM2929	0
STM2930	0
STM2933	1
STM2934	1
STM2935	1
STM2946	1
STM2947	1
STM2948	1
STM2949	1
STM2952	0.9023
STM2953	1
STM2954	1
STM2956	1
STM2959	1
STM2960	1
STM2961	1
STM2962	1
STM2970	1
STM2971	1
STM2973	1
STM2974	1
STM2975	1
STM2976	1
STM2977	1
STM2984	1
STM2988	1
STM2991	1
STM2992	1
STM3001	0
STM3002	1
STM3009	1
STM3010	0.6574
STM3013	0.8007
STM3016	1
STM3039	1
STM3040	0
STM3043	1
STM3045	1
STM3051	1
STM3053	1
STM3054	1
STM3055	1
STM3057	1
STM3062	0.9842
STM3063	1
STM3066	1
STM3068	1
STM3069	0.8995
STM3070	0.6814
STM3076	1
STM3078	1
STM3086	1
STM3090	0
STM3091	1
STM3095	0
STM3103	1
STM3106	1
STM3112	1
STM3113	1
STM3114	1
STM3134	1
STM3135	1
STM3136	1
STM3137	1
STM3139	1
STM3147	1
STM3150	1
STM3158	1
STM3159	1
STM3161	1
STM3165	1
STM3173	0
STM3179	1
STM3180	1
STM3185	1
STM3186	1
STM3190	0
STM3195	0
STM3200	0
STM3205	1
STM3206	0
STM3218	0.9993
STM3225	1
STM3240	1
STM3241	1
STM3242	1
STM3243	1
STM3244	1
STM3247	1
STM3248	1
STM3249	1
STM3250	1
STM3253	1
STM3254	1
STM3255	1
STM3256	1
STM3257	1
STM3258	1
STM3259	1
STM3260	1
STM3261	1
STM3279	1
STM3290	1
STM3294	0
STM3295	0
STM3300	1
STM3305	0
STM3307	0
STM3314	0
STM3315	1
STM3316	0
STM3330	1
STM3331	1
STM3333	1
STM3334	1
STM3336	1
STM3337	1
STM3338	1
STM3339	1
STM3351	1
STM3352	1
STM3353	1
STM3354	1
STM3355	1
STM3356	1
STM3359	0.9062
STM3379	0
STM3380	0
STM3382	1
STM3390	1
STM3391	1
STM3401	1
STM3407	1
STM3409	1
STM3457	1
STM3468	1
STM3469	0.8576
STM3474	1
STM3475	1
STM3476	1
STM3477	1
STM3481	0
STM3482	1
STM3483	1
STM3486	0.4177
STM3487	1
STM3493	1
STM3500	1
STM3506	1
STM3512	1
STM3513	1
STM3514	1
STM3525	1
STM3526	1
STM3534	1
STM3535	1
STM3536	1
STM3537	1
STM3538	1
STM3539	0
STM3541	1
STM3542	1
STM3551	1
STM3553	1
STM3554	1
STM3555	1
STM3556	1
STM3557	1
STM3560	1
STM3561	1
STM3562	1
STM3563	1
STM3564	1
STM3567	1
STM3576	1
STM3583	1
STM3589	0.9963
STM3597	1
STM3598	1
STM3599	1
STM3603	1
STM3612	1
STM3614	1
STM3624A	1
STM3626	1
STM3627	1
STM3628	1
STM3629	1
STM3630	1
STM3635	1
STM3644	1
STM3646	1
STM3655	0
STM3656	0
STM3660	1
STM3661	1
STM3664	1
STM3665	1
STM3668	1
STM3671	1
STM3672	1
STM3673	1
STM3674	1
STM3675	1
STM3677	1
STM3680	1
STM3683	1
STM3685	1
STM3686	1
STM3692	0.9588
STM3694	0.9588
STM3697	1
STM3699	1
STM3700	1
STM3702	1
STM3704	1
STM3708	1
STM3709	1
STM3710	0
STM3711	0
STM3712	0
STM3713	0
STM3714	0
STM3715	0
STM3716	1
STM3717	0
STM3718	0
STM3719	0
STM3720	1
STM3721	0
STM3722	0
STM3723	0
STM3724	0
STM3725	0
STM3730	0
STM3731	1
STM3733	0.8642
STM3740	0
STM3742	1
STM3746	1
STM3747	1
STM3763	1
STM3787	1
STM3792	1
STM3793	1
STM3795	1
STM3796	1
STM3802	1
STM3822	1
STM3823	1
STM3827	1
STM3828	1
STM3829	1
STM3854	1
STM3855	1
STM3856	1
STM3857	1
STM3859	1
STM3861	1
STM3862	0
STM3864	0
STM3865	0
STM3866	0
STM3867	0
STM3868	0
STM3869	0
STM3870	0
STM3871	0
STM3872	1
STM3877	0.9994
STM3880	1
STM3881	1
STM3882	1
STM3883	1
STM3884	1
STM3885	1
STM3901	1
STM3902	1
STM3903	0.9984
STM3904	0.9955
STM3905	1
STM3909	0.9955
STM3913	1
STM3915	1
STM3918	0
STM3919	0
STM3920	0
STM3921	0
STM3922	1
STM3923	1
STM3924	0
STM3925	0
STM3926	0
STM3927	0
STM3928	0
STM3929	0
STM3936	1
STM3937	0
STM3938	0
STM3939	1
STM3947	0
STM3952	1
STM3957	1
STM3959	1
STM3960	1
STM3961	1
STM3965	1
STM3968	0.9999
STM3970	0
STM3972	1
STM3978	1
STM3979	1
STM3982	1
STM3983	1
STM3986	1
STM3987	0
STM3997	1
STM4004	1
STM4007	0.8112
STM4016	1
STM4035	1
STM4036	1
STM4037	1
STM4045	1
STM4046	1
STM4047	1
STM4050	1
STM4055	1
STM4061	1
STM4062	1
STM4063	1
STM4064	1
STM4066	1
STM4080	1
STM4081	0.9302
STM4084	1
STM4085	1
STM4086	0.7076
STM4087	1
STM4090	1
STM4100	1
STM4101	1
STM4105	0
STM4106	1
STM4108	0.9861
STM4109	0.9861
STM4114	1
STM4115	1
STM4119	0.8847
STM4120	1
STM4121	1
STM4122	1
STM4123	1
STM4126	1
STM4130	1
STM4131	0
STM4137	0
STM4139	0
STM4159	1
STM4160	1
STM4161	1
STM4162	1
STM4163	1
STM4164	1
STM4166	1
STM4167	0
STM4175	0.706
STM4176	0.706
STM4182	1
STM4183	0.9671
STM4184	0.9412
STM4188	1
STM4220	1
STM4221	0.9519
STM4227	1
STM4228	1
STM4229	1
STM4230	1
STM4231	1
STM4233	0
STM4234	0
STM4235	0
STM4236	1
STM4247	1
STM4248	1
STM4249	1
STM4273	1
STM4275	1
STM4277	1
STM4278	1
STM4279	1
STM4280	1
STM4283	0.9998
STM4285	1
STM4290	1
STM4294	1
STM4296	1
STM4298	1
STM4299	1
STM4300	1
STM4301	1
STM4305	1
STM4306	1
STM4307	1
STM4323	1
STM4325	1
STM4326	1
STM4340	1
STM4341	1
STM4342	1
STM4343	1
STM4348	0
STM4349	1
STM4358	1
STM4366	0.191
STM4382	1
STM4383	1
STM4384	1
STM4385	1
STM4386	1
STM4387	1
STM4388	1
STM4398	0.9925
STM4403	1
STM4408	1
STM4414	1
STM4415	1
STM4416	1
STM4418	1
STM4419	1
STM4421	1
STM4424	1
STM4425	1
STM4429	1
STM4430	1
STM4431	1
STM4432	1
STM4433	1
STM4451	1
STM4452	1
STM4453	1
STM4454	1
STM4456	1
STM4459	0.8642
STM4460	0.8642
STM4465	1
STM4466	1
STM4467	0.9993
STM4469	1
STM4475	0
STM4477	1
STM4482	1
STM4483	1
STM4484	1
STM4485	1
STM4559	1
STM4567	0.9521
STM4568	1
STM4569	0.9521
STM4570	0.9426
STM4578	0.9842
STM4580	1
STM4582	1
STM4584	1
STM4585	1
s0001	0
