# Supplementary material for: Parallel Exploitation of Diverse Host Nutrients Enhances Salmonella Virulence
Source: PLoS Pathog. 2013 Apr 25;9(4):e1003301. doi: 10.1371/journal.ppat.1003301 (PMC3636032; doi:10.1371/journal.ppat.1003301)
Supplement: Script S1 — MATLAB function for determination of nutrient uptake rates and maintenance costs from mutant colonization data. (TXT) [file ppat.1003301.s020.txt]

function nutrientUtilization(wt)
%
%  find combination of nutrient uptake rates that are compatible with corresponding mutant colonization data
%
%	Inputs:
%	wt                  COBRA model for wildtype Salmonella

for i=1:5
  glycerol = uptake( wt, 'EX_glyc(e)', 0.026, 3)
  fattyAcid = uptake( wt, 'EX_hdca(e)', 0.29, 3)
  gluconate = uptake( wt, 'EX_glcn(e)', 0.62, 3)
  glucose = uptakeGlc( wt, 'EX_glc_D(e)', 0.41, 3)
  glcNAc = uptake( wt, 'EX_acgam(e)', 0.58, 3)
  lactate = uptake( wt, 'EX_lac_L(e)', 0.71, 3)
  arginine = uptakeArg( wt, 'EX_arg_L(e)', 0.42, 3)

  wt_new = changeRxnBounds(wt, 'EX_glyc(e)', glycerol, 'l');
  wt_new = changeRxnBounds(wt_new, 'EX_hdca(e)', fattyAcid, 'l');
  wt_new = changeRxnBounds(wt_new, 'EX_glcn(e)', gluconate, 'l');
  wt_new = changeRxnBounds(wt_new, 'EX_glc_D(e)', glucose, 'l');
  wt_new = changeRxnBounds(wt_new, 'EX_acgam(e)', glcNAc, 'l');
  wt_new = changeRxnBounds(wt_new, 'EX_lac_L(e)', lactate, 'l');
  wt_new = changeRxnBounds(wt_new, 'EX_arg_L(e)', arginine, 'l');

  model_maint = maintenance(wt_new);
  wt=model_maint;
end

end

function uptakeRate = uptake(wt, exchangeReaction, CI, days)
%
%  find nutrient uptake rate that is compatible with corresponding mutant colonization data
%
%	Inputs:
%	wt                  COBRA model for wildtype Salmonella
%	exchangeReaction	uptake reaction for nutrient that cannot be utilized by mutant
%	CI                  Competitive Index for spleen colonization of mutant vs wildtype 
%	days                infection period for CI determination
%
%	Output:
%
%	uptakeRate		nutrient uptake rate
%


GenerationTimeWt = 6.4;
GenerationsWt = days * 24 / 6.4;
GrowthRateWt = 1 / GenerationTimeWt;


wt_nutrient = changeRxnBounds(wt,'EX_glc_D(e)', 0, 'l');

%	find feasible maximal value for nutrient uptake rate

uptakeRateL = 0;
uptakeRateR = -3;
uptakeRate= ( uptakeRateL + uptakeRateR) / 2;
wt_nutrient = changeRxnBounds(wt_nutrient, exchangeReaction, uptakeRate, 'l');
SolutionWtNutrient = optimizeCbModel(wt_nutrient);
while (abs(GrowthRateWt - SolutionWtNutrient.f) > 1e-4)
   if (GrowthRateWt > SolutionWtNutrient.f)      
       uptakeRateL = uptakeRate;
   else
       uptakeRateR = uptakeRate;		
   end
   uptakeRate= ( uptakeRateL + uptakeRateR) / 2;
   wt_nutrient = changeRxnBounds(wt_nutrient, exchangeReaction, uptakeRate, 'l');
   SolutionWtNutrient = optimizeCbModel(wt_nutrient);
end
uptakeRateL = 0;
uptakeRateR = uptakeRate;


rateFound = 0;
while ( rateFound == 0)
   uptakeRate= ( uptakeRateL + uptakeRateR) / 2; 
   wt_nutrient = changeRxnBounds(wt, exchangeReaction, uptakeRate, 'l');
   SolutionWtNutrient = optimizeCbModel(wt_nutrient);
   
%	find nutrient / glucose mixture that yields the experimentally observed wildtype growthrate

   glucoseUptakeL = 0;
   glucoseUptakeR = -3;
   glucoseUptake = (glucoseUptakeL + glucoseUptakeR)/2;
   wt_nutrient = changeRxnBounds(wt_nutrient,'EX_glc_D(e)', glucoseUptake, 'l');
   SolutionWtNutrient = optimizeCbModel(wt_nutrient);
   while (abs(GrowthRateWt - SolutionWtNutrient.f) > 1e-4)
      if (GrowthRateWt > SolutionWtNutrient.f)      
          glucoseUptakeL = glucoseUptake;
      else
          glucoseUptakeR = glucoseUptake;		
      end
      glucoseUptake = (glucoseUptakeL + glucoseUptakeR)/2;
      wt_nutrient = changeRxnBounds(wt_nutrient,'EX_glc_D(e)', glucoseUptake, 'l');
      SolutionWtNutrient = optimizeCbModel(wt_nutrient);
   end
   
   
%	determine mutant growth rate and Competitive Index for this nutrient / glucose mixture

   mut_nutrient = changeRxnBounds(wt, exchangeReaction, 0, 'l');
   mut_nutrient = changeRxnBounds(mut_nutrient,'EX_glc_D(e)', glucoseUptake, 'l');
   SolutionMutNutrient = optimizeCbModel(mut_nutrient);

   GenerationsMut = days * 24 * SolutionMutNutrient.f;
   CI_predicted = 2^(GenerationsMut - GenerationsWt);
   if ( abs( CI_predicted / CI - 1) < 0.01)		
       rateFound = 1;		
   elseif ( CI_predicted > CI)   
          uptakeRateL = uptakeRate;
       else
          uptakeRateR = uptakeRate;
   end

end

end

function uptakeRate = uptakeGlc(wt, exchangeReaction, CI, days)
%
%  find glucose uptake rate that is compatible with corresponding mutant colonization data
%  here, glycerol is used as compensating nutrient to assure normal wildtype growth
%
%	Inputs:
%	wt                  COBRA model for wildtype Salmonella
%	exchangeReaction	uptake reaction for nutrient that cannot be utilized by mutant
%	CI                  Competitive Index for spleen colonization of mutant vs wildtype 
%	days                infection period for CI determination
%
%	Output:
%
%	uptakeRate		nutrient uptake rate
%

GenerationTimeWt = 6.4;
GenerationsWt = days * 24 / 6.4;
GrowthRateWt = 1 / GenerationTimeWt;


wt_nutrient = changeRxnBounds(wt,'EX_glyc(e)', 0, 'l');

%	find feasible maximal value for glucose uptake rate

uptakeRateL = 0;
uptakeRateR = -3;
uptakeRate= ( uptakeRateL + uptakeRateR) / 2;
wt_nutrient = changeRxnBounds(wt_nutrient, exchangeReaction, uptakeRate, 'l');
SolutionWtNutrient = optimizeCbModel(wt_nutrient);
while (abs(GrowthRateWt - SolutionWtNutrient.f) > 1e-4)
   if (GrowthRateWt > SolutionWtNutrient.f)      
       uptakeRateL = uptakeRate;
   else
       uptakeRateR = uptakeRate;		
   end
   uptakeRate= ( uptakeRateL + uptakeRateR) / 2;
   wt_nutrient = changeRxnBounds(wt_nutrient, exchangeReaction, uptakeRate, 'l');
   SolutionWtNutrient = optimizeCbModel(wt_nutrient);
end
uptakeRateL = 0;
uptakeRateR = uptakeRate;

rateFound = 0;
while ( rateFound == 0)
   uptakeRate= ( uptakeRateL + uptakeRateR) / 2; 
   wt_nutrient = changeRxnBounds(wt, exchangeReaction, uptakeRate, 'l');
   SolutionWtNutrient = optimizeCbModel(wt_nutrient);
   

%	find glucose / glycerol mixture that yields the experimentally observed wildtype growthrate


   glycerolUptakeL = 0;
   glycerolUptakeR = -3;
   glycerolUptake = (glycerolUptakeL + glycerolUptakeR)/2;
   wt_nutrient = changeRxnBounds(wt_nutrient,'EX_glyc(e)', glycerolUptake, 'l');
   SolutionWtNutrient = optimizeCbModel(wt_nutrient);
   while (abs(GrowthRateWt - SolutionWtNutrient.f) > 1e-4)
      if (GrowthRateWt > SolutionWtNutrient.f)      
          glycerolUptakeL = glycerolUptake;
      else
          glycerolUptakeR = glycerolUptake;		
      end
      glycerolUptake = (glycerolUptakeL + glycerolUptakeR)/2;
      wt_nutrient = changeRxnBounds(wt_nutrient,'EX_glyc(e)', glycerolUptake, 'l');
      SolutionWtNutrient = optimizeCbModel(wt_nutrient);
   end
   
   
%	determine mutant growth rate and Competitive Index for glycerol / glucose mixture

   mut_nutrient = changeRxnBounds(wt, exchangeReaction, 0, 'l');
   mut_nutrient = changeRxnBounds(mut_nutrient,'EX_glyc(e)', glycerolUptake, 'l');
   SolutionMutNutrient = optimizeCbModel(mut_nutrient);

   GenerationsMut = days * 24 * SolutionMutNutrient.f;
   CI_predicted = 2^(GenerationsMut - GenerationsWt);
   if ( abs( CI_predicted / CI - 1) < 0.01)		
       rateFound = 1;		
   elseif ( CI_predicted > CI)   
          uptakeRateL = uptakeRate;
       else
          uptakeRateR = uptakeRate;
   end

end

end

function uptakeRate = uptakeArg(wt, exchangeReaction, CI, days)
%
%  find arginine uptake rate that is compatible with corresponding mutant colonization data
%  here, ammonium is used as compensating nutrient to assure normal wildtype growth
%
%	Inputs:
%	wt                  COBRA model for wildtype Salmonella
%	exchangeReaction	uptake reaction for nutrient that cannot be utilized by mutant
%	CI                  Competitive Index for spleen colonization of mutant vs wildtype 
%	days                infection period for CI determination
%
%	Output:
%
%	uptakeRate		nutrient uptake rate
%

GenerationTimeWt = 6.4;
GenerationsWt = days * 24 / 6.4;
GrowthRateWt = 1 / GenerationTimeWt;


wt_nutrient = changeRxnBounds(wt,'EX_nh4(e)', 0, 'l');

%	find feasible maximal value for arginine uptake rate

uptakeRateL = 0;
uptakeRateR = -3;
uptakeRate= ( uptakeRateL + uptakeRateR) / 2;
wt_nutrient = changeRxnBounds(wt_nutrient, exchangeReaction, uptakeRate, 'l');
SolutionWtNutrient = optimizeCbModel(wt_nutrient);
while (abs(GrowthRateWt - SolutionWtNutrient.f) > 1e-4)
   if (GrowthRateWt > SolutionWtNutrient.f)      
       uptakeRateL = uptakeRate;
   else
       uptakeRateR = uptakeRate;		
   end
   uptakeRate= ( uptakeRateL + uptakeRateR) / 2;
   wt_nutrient = changeRxnBounds(wt_nutrient, exchangeReaction, uptakeRate, 'l');
   SolutionWtNutrient = optimizeCbModel(wt_nutrient);
end

uptakeRateL = 0;
uptakeRateR = uptakeRate;

rateFound = 0;
while ( rateFound == 0)
   uptakeRate= ( uptakeRateL + uptakeRateR) / 2; 
   wt_nutrient = changeRxnBounds(wt, exchangeReaction, uptakeRate, 'l');
   SolutionWtNutrient = optimizeCbModel(wt_nutrient);
   
%	increase glucose rate to compensate for arginine as a carbon source 

   wt_nutrient = changeRxnBounds(wt_nutrient,'EX_glc_D(e)', -0.3, 'l');
 
   
%	find arginine / ammonium mixture that yields the experimentally observed wildtype growthrate


   nh4UptakeL = 0;
   nh4UptakeR = -3;
   nh4Uptake = (nh4UptakeL + nh4UptakeR)/2;
   wt_nutrient = changeRxnBounds(wt_nutrient,'EX_nh4(e)', nh4Uptake, 'l');
   SolutionWtNutrient = optimizeCbModel(wt_nutrient);
   while (abs(GrowthRateWt - SolutionWtNutrient.f) > 1e-4)
      if (GrowthRateWt > SolutionWtNutrient.f)      
          nh4UptakeL = nh4Uptake;
      else
          nh4UptakeR = nh4Uptake;		
      end
      nh4Uptake = (nh4UptakeL + nh4UptakeR)/2;
      wt_nutrient = changeRxnBounds(wt_nutrient,'EX_nh4(e)', nh4Uptake, 'l');
      SolutionWtNutrient = optimizeCbModel(wt_nutrient);
   end
   
   
%	determine mutant growth rate and Competitive Index for arginine / ammonium mixture

   mut_nutrient = changeRxnBounds(wt, exchangeReaction, 0, 'l');
   mut_nutrient = changeRxnBounds(mut_nutrient,'EX_nh4(e)', nh4Uptake, 'l');
   SolutionMutNutrient = optimizeCbModel(mut_nutrient);

   GenerationsMut = days * 24 * SolutionMutNutrient.f;
   CI_predicted = 2^(GenerationsMut - GenerationsWt);
   if ( abs( CI_predicted / CI - 1) < 0.01)		
       rateFound = 1;		
   elseif ( CI_predicted > CI)   
          uptakeRateL = uptakeRate;
       else
          uptakeRateR = uptakeRate;
   end

end

end


function model_maint = maintenance(model)
%
%  adjust maintenance to match experimental wildtype generation time
%
%	Input:
%	model		COBRA model for wildtype Salmonella
%
%	Output:
%	model_maint	model with adjusted maintenance


GenerationTime = 6.4;
GrowthRate = 1 / GenerationTime;

maintenanceL = 0;
maintenanceR = 20;
maintenance= ( maintenanceL + maintenanceR) / 2;
model_maint = changeRxnBounds(model, 'ATPM', maintenance, 'b');
Solution = optimizeCbModel(model_maint);

while (abs(GrowthRate - Solution.f) > 1e-4)
   if (GrowthRate < Solution.f)      
       maintenanceL = maintenance;
   else
       maintenanceR = maintenance;		
   end
   maintenance = ( maintenanceL + maintenanceR) / 2;
   model_maint = changeRxnBounds(model, 'ATPM', maintenance, 'b');
   Solution = optimizeCbModel(model_maint);
end

fprintf( '%6.4f\t%6.4f\n', maintenance, Solution.f);
end
