# Supplementary material for: Parallel Exploitation of Diverse Host Nutrients Enhances Salmonella Virulence
Source: PLoS Pathog. 2013 Apr 25;9(4):e1003301. doi: 10.1371/journal.ppat.1003301 (PMC3636032; doi:10.1371/journal.ppat.1003301)
Supplement: Script S2 — MATLAB function for determination of maintenance costs that are consistent with experimental data and nutrient excess scenarios. (TXT) [file ppat.1003301.s021.txt]

function excess(wt)
%
%  find maintenance costs that are compatible with nutrient excess yielding
%  growth rates faster than what was experimentally observed
%
%	Inputs:
%	wt                  COBRA model for wildtype Salmonella

GrowthRateExp = 1 / 6.4;

fprintf('GrowthIncrease\tMaintenanceCost\tNutrientExcess\n');

%  determine carbon / energy source uptake rates and maintenance for increased growth
%  rate

for excessGrowth=0:1:100
   fprintf('%6.4f\t', excessGrowth); 
   glycerol = uptakeExcess( wt, 'EX_glyc(e)', 0.026, 3, excessGrowth);
   fattyAcid = uptakeExcess( wt, 'EX_hdca(e)', 0.29, 3, excessGrowth);
   gluconate = uptakeExcess( wt, 'EX_glcn(e)', 0.62, 3, excessGrowth);
   glucose = uptakeGlcExcess( wt, 'EX_glc_D(e)', 0.41, 3, excessGrowth);
   glcNAc = uptakeExcess( wt, 'EX_acgam(e)', 0.58, 3, excessGrowth);
   lactate = uptakeExcess( wt, 'EX_lac_L(e)', 0.71, 3, excessGrowth);

   wt_new = changeRxnBounds(wt, 'EX_glyc(e)', glycerol, 'l');
   wt_new = changeRxnBounds(wt_new, 'EX_hdca(e)', fattyAcid, 'l');
   wt_new = changeRxnBounds(wt_new, 'EX_glcn(e)', gluconate, 'l');
   wt_new = changeRxnBounds(wt_new, 'EX_glc_D(e)', glucose, 'l');
   wt_new = changeRxnBounds(wt_new, 'EX_acgam(e)', glcNAc, 'l');
   wt_new = changeRxnBounds(wt_new, 'EX_lac_L(e)', lactate, 'l');


   maintenance = maintenanceAdjust(wt_new, excessGrowth);
   wt_excess = changeRxnBounds(wt_new, 'ATPM', maintenance, 'b');
   fprintf( '%6.4f\t', maintenance);
   
   
%  determine how much nutrient excess this is compared to what would be
%  needed to sustain the experimentally observed growth rate

   nutrientFractionL = 0;
   nutrientFractionR = 1;
   nutrientFraction = (nutrientFractionL + nutrientFractionR)/2;
   wt_nutr = changeRxnBounds(wt_excess, 'EX_glyc(e)', glycerol * nutrientFraction, 'l');
   wt_nutr = changeRxnBounds(wt_nutr, 'EX_hdca(e)', fattyAcid * nutrientFraction, 'l');
   wt_nutr = changeRxnBounds(wt_nutr, 'EX_glcn(e)', gluconate * nutrientFraction, 'l');
   wt_nutr = changeRxnBounds(wt_nutr, 'EX_glc_D(e)', glucose * nutrientFraction, 'l');
   wt_nutr = changeRxnBounds(wt_nutr, 'EX_acgam(e)', glcNAc * nutrientFraction, 'l');
   wt_nutr = changeRxnBounds(wt_nutr, 'EX_lac_L(e)', lactate * nutrientFraction, 'l');

   SolutionNutrient = optimizeCbModel(wt_nutr);
   while (abs(GrowthRateExp - SolutionNutrient.f) > 1e-4)
      if (GrowthRateExp > SolutionNutrient.f)      
          nutrientFractionL = nutrientFraction;
      else
          nutrientFractionR = nutrientFraction;		
      end
      nutrientFraction = (nutrientFractionL + nutrientFractionR)/2;
      wt_nutr = changeRxnBounds(wt_excess, 'EX_glyc(e)', glycerol * nutrientFraction, 'l');
      wt_nutr = changeRxnBounds(wt_nutr, 'EX_hdca(e)', fattyAcid * nutrientFraction, 'l');
      wt_nutr = changeRxnBounds(wt_nutr, 'EX_glcn(e)', gluconate * nutrientFraction, 'l');
      wt_nutr = changeRxnBounds(wt_nutr, 'EX_glc_D(e)', glucose * nutrientFraction, 'l');
      wt_nutr = changeRxnBounds(wt_nutr, 'EX_acgam(e)', glcNAc * nutrientFraction, 'l');
      wt_nutr = changeRxnBounds(wt_nutr, 'EX_lac_L(e)', lactate * nutrientFraction, 'l');

      SolutionNutrient = optimizeCbModel(wt_nutr);
   end
   
   excessNutrient = 100 * ( 1 / nutrientFraction - 1);
   fprintf( '%6.4f\n', excessNutrient);

end

end

function uptakeRate = uptakeExcess(wt, exchangeReaction, CI, days, excess)
%
%  nutrient uptake rate that is compatible with mutant colonization defects
%  and an enhanced growth rate
%
%	Inputs:
%	wt                  COBRA model for wildtype Salmonella
%	exchangeReaction	uptake reaction for nutrient that cannot be utilized by mutant
%	CI                  Competitive Index for spleen colonization of mutant vs wildtype 
%	days                infection period for CI determination
%   excess              growth rate excess in %
%
%	Output:
%
%	uptakeRate		nutrient uptake rate
%

GenerationTimeWt = 6.4;
GenerationsWt = days * 24 / 6.4;
GrowthRateWt = 1 / GenerationTimeWt * (1 + excess/100);


wt_nutrient = changeRxnBounds(wt,'EX_glc_D(e)', 0, 'l');

%	find feasible maximal value for nutrient uptake rate

uptakeRateL = 0;
uptakeRateR = -4;
uptakeRate= ( uptakeRateL + uptakeRateR) / 2;
wt_nutrient = changeRxnBounds(wt_nutrient, exchangeReaction, uptakeRate, 'l');
SolutionWtNutrient = optimizeCbModel(wt_nutrient);
while (abs(GrowthRateWt - SolutionWtNutrient.f) > 1e-4)
   if (GrowthRateWt > SolutionWtNutrient.f)      
       uptakeRateL = uptakeRate;
   else
       uptakeRateR = uptakeRate;		
   end
   uptakeRate= ( uptakeRateL + uptakeRateR) / 2;
   wt_nutrient = changeRxnBounds(wt_nutrient, exchangeReaction, uptakeRate, 'l');
   SolutionWtNutrient = optimizeCbModel(wt_nutrient);
end
uptakeRateL = 0;
uptakeRateR = uptakeRate;


rateFound = 0;
while ( rateFound == 0)
   uptakeRate= ( uptakeRateL + uptakeRateR) / 2; 
   wt_nutrient = changeRxnBounds(wt, exchangeReaction, uptakeRate, 'l');
   SolutionWtNutrient = optimizeCbModel(wt_nutrient);
   
%	find nutrient / glucose mixture that yields the experimentally observed wildtype growthrate

   glucoseUptakeL = 0;
   glucoseUptakeR = -4;
   glucoseUptake = (glucoseUptakeL + glucoseUptakeR)/2;
   wt_nutrient = changeRxnBounds(wt_nutrient,'EX_glc_D(e)', glucoseUptake, 'l');
   SolutionWtNutrient = optimizeCbModel(wt_nutrient);
   while (abs(GrowthRateWt - SolutionWtNutrient.f) > 1e-4)
      if (GrowthRateWt > SolutionWtNutrient.f)      
          glucoseUptakeL = glucoseUptake;
      else
          glucoseUptakeR = glucoseUptake;		
      end
      glucoseUptake = (glucoseUptakeL + glucoseUptakeR)/2;
      wt_nutrient = changeRxnBounds(wt_nutrient,'EX_glc_D(e)', glucoseUptake, 'l');
      SolutionWtNutrient = optimizeCbModel(wt_nutrient);
   end
   
   
%	determine mutant growth rate and Competitive Index for this nutrient / glucose mixture

   mut_nutrient = changeRxnBounds(wt, exchangeReaction, 0, 'l');
   mut_nutrient = changeRxnBounds(mut_nutrient,'EX_glc_D(e)', glucoseUptake, 'l');
   SolutionMutNutrient = optimizeCbModel(mut_nutrient);

   GenerationsMut = days * 24 * SolutionMutNutrient.f;
   CI_predicted = 2^(GenerationsMut - GenerationsWt);
   if ( abs( CI_predicted / CI - 1) < 0.01)		
       rateFound = 1;		
   elseif ( CI_predicted > CI)   
          uptakeRateL = uptakeRate;
       else
          uptakeRateR = uptakeRate;
   end

end

end

function uptakeRate = uptakeGlcExcess(wt, exchangeReaction, CI, days, excess)
%
%  find glucose uptake rate that is compatible with corresponding mutant
%  colonization data and an enhanced overall growth rate
%  here, glycerol is used as compensating nutrient to assure normal wildtype growth
%
%	Inputs:
%	wt                  COBRA model for wildtype Salmonella
%	exchangeReaction	uptake reaction for nutrient that cannot be utilized by mutant
%	CI                  Competitive Index for spleen colonization of mutant vs wildtype 
%	days                infection period for CI determination
%   excess              growth rate excess in %
%
%	Output:
%
%	uptakeRate		nutrient uptake rate
%

GenerationTimeWt = 6.4;
GenerationsWt = days * 24 / 6.4;
GrowthRateWt = 1 / GenerationTimeWt * (1 + excess/100);


wt_nutrient = changeRxnBounds(wt,'EX_glyc(e)', 0, 'l');

%	find feasible maximal value for glucose uptake rate

uptakeRateL = 0;
uptakeRateR = -4;
uptakeRate= ( uptakeRateL + uptakeRateR) / 2;
wt_nutrient = changeRxnBounds(wt_nutrient, exchangeReaction, uptakeRate, 'l');
SolutionWtNutrient = optimizeCbModel(wt_nutrient);
while (abs(GrowthRateWt - SolutionWtNutrient.f) > 1e-4)
   if (GrowthRateWt > SolutionWtNutrient.f)      
       uptakeRateL = uptakeRate;
   else
       uptakeRateR = uptakeRate;		
   end
   uptakeRate= ( uptakeRateL + uptakeRateR) / 2;
   wt_nutrient = changeRxnBounds(wt_nutrient, exchangeReaction, uptakeRate, 'l');
   SolutionWtNutrient = optimizeCbModel(wt_nutrient);
end
uptakeRateL = 0;
uptakeRateR = uptakeRate;

rateFound = 0;
while ( rateFound == 0)
   uptakeRate= ( uptakeRateL + uptakeRateR) / 2; 
   wt_nutrient = changeRxnBounds(wt, exchangeReaction, uptakeRate, 'l');
   SolutionWtNutrient = optimizeCbModel(wt_nutrient);
   

%	find glucose / glycerol mixture that yields the experimentally observed wildtype growthrate


   glycerolUptakeL = 0;
   glycerolUptakeR = -4;
   glycerolUptake = (glycerolUptakeL + glycerolUptakeR)/2;
   wt_nutrient = changeRxnBounds(wt_nutrient,'EX_glyc(e)', glycerolUptake, 'l');
   SolutionWtNutrient = optimizeCbModel(wt_nutrient);
   while (abs(GrowthRateWt - SolutionWtNutrient.f) > 1e-4)
      if (GrowthRateWt > SolutionWtNutrient.f)      
          glycerolUptakeL = glycerolUptake;
      else
          glycerolUptakeR = glycerolUptake;		
      end
      glycerolUptake = (glycerolUptakeL + glycerolUptakeR)/2;
      wt_nutrient = changeRxnBounds(wt_nutrient,'EX_glyc(e)', glycerolUptake, 'l');
      SolutionWtNutrient = optimizeCbModel(wt_nutrient);
   end
   
   
%	determine mutant growth rate and Competitive Index for glycerol / glucose mixture

   mut_nutrient = changeRxnBounds(wt, exchangeReaction, 0, 'l');
   mut_nutrient = changeRxnBounds(mut_nutrient,'EX_glyc(e)', glycerolUptake, 'l');
   SolutionMutNutrient = optimizeCbModel(mut_nutrient);

   GenerationsMut = days * 24 * SolutionMutNutrient.f;
   CI_predicted = 2^(GenerationsMut - GenerationsWt);
   if ( abs( CI_predicted / CI - 1) < 0.01)		
       rateFound = 1;		
   elseif ( CI_predicted > CI)   
          uptakeRateL = uptakeRate;
       else
          uptakeRateR = uptakeRate;
   end

end

end


function maintenance = maintenanceAdjust(model, excess)
%
%  adjust maintenance to match an enhanced growth rate
%
%	Input:
%	model               COBRA model for wildtype Salmonella
%   excess              growth rate excess in %
%    
%	Output:
%	maintenance         adjusted maintenance value


GenerationTime = 6.4;
GrowthRate = 1 / GenerationTime * (1 + excess/100);

maintenanceL = 0;
maintenanceR = 400;
maintenance= ( maintenanceL + maintenanceR) / 2;
model_maint = changeRxnBounds(model, 'ATPM', maintenance, 'b');
Solution = optimizeCbModel(model_maint);

while (abs(GrowthRate - Solution.f) > 1e-4)
   if (GrowthRate < Solution.f)      
       maintenanceL = maintenance;
   else
       maintenanceR = maintenance;		
   end
   maintenance = ( maintenanceL + maintenanceR) / 2;
   model_maint = changeRxnBounds(model, 'ATPM', maintenance, 'b');
   Solution = optimizeCbModel(model_maint);
end

end
